# Supplementary material for: 4-(2-Fluoro­phen­yl)-2-meth­oxy-5,6,7,8,9,10-hexa­hydro­cyclo­octa­[b]pyridine-3-carbo­nitrile
Source: Acta Crystallogr Sect E Struct Rep Online. 2014 Jul 23;70(Pt 8):o872. doi: 10.1107/S1600536814016365 (PMC4158480; doi:10.1107/S1600536814016365)
Supplement: Supplementary file 1 [file e-70-0o872-sup1.cif]

##############################################################################
#                                                                            #
# This CIF contains the data in a paper accepted for publication in          #
# Acta Crystallographica Section E. It conforms to the requirements of       #
# Notes for Authors for Acta Crystallographica Section E, and has been       #
# peer reviewed under the auspices of the IUCr Commission on Journals.       #
#                                                                            #
# Full details of the Crystallographic Information File format               #
# are given in the paper "The Crystallographic Information File (CIF):       #
# a New Standard Archive File for Crystallography" by S. R. Hall, F. H.      #
# Allen and I. D. Brown [Acta Cryst. (1991), A47, 655-685].                  #
#                                                                            #
# The current version of the core CIF dictionary is obtainable from          #
# ftp://ftp.iucr.org/pub/cif_core.dic.                                       #
#                                                                            #
# Software is freely available for graphical display of the structure(s)     #
# in this CIF. For information consult the CIF software page                 #
# http://www.iucr.org/resources/cif/software.                                #
#                                                                            #
# This file may be used for bona fide research purposes within the           #
# scientific community so long as proper attribution is given to the journal # 
# article from which it was obtained.                                        #
#                                                                            #
##############################################################################
data_global
_audit_creation_method     'WinGX routine CIF_UPDATE'
_audit_conform_dict_name     cif_core.dic
_audit_conform_dict_version     2.3
_journal_date_recd_electronic     2014-05-01
_journal_date_accepted     2014-07-15
_journal_name_full     'Acta Crystallographica, Section E'
_journal_year     2014
_journal_volume     70
_journal_issue      8
_journal_page_first     o872
_journal_page_last     o872
_journal_paper_category     QO
_journal_paper_doi     10.1107/S1600536814016365
_journal_coeditor_code     ZQ2223
_publ_contact_author_name     'Dr P. L. Nilantha Lakshman'
_publ_contact_author_address
;
Department of Food science and Technology
University of Ruhuna
Mapalana
Kamburupitiya (81100)
Sri Lanka
;
_publ_contact_author_email     'plakshmannilantha@ymail.com'
_publ_contact_author_fax     '+94-41-2292384'
_publ_contact_author_phone     '+94-41-2292200'
_publ_section_title
;\
4-(2-Fluorophenyl)-2-methoxy-5,6,7,8,9,10-hexahydrocycloocta[<i>b</i>]pyridine-\
3-carbonitrile
;
loop_
    _publ_author_name
    _publ_author_footnote
    _publ_author_address
    'Vishnupriya, R.' .
;
Department of Physics
The Madura College,
Madurai 625 011
India
;
    'Suresh, J.' .
;
Department of Physics
The Madura College,
Madurai 625 011
India
;
    'Maharani, S.' .
;
Department of Organic Chemistry
School of Chemistry
Madurai Kamaraj University
Madurai 625 021
India
;
    'Kumar, R. Ranjith' .
;
Department of Organic Chemistry
School of Chemistry
Madurai Kamaraj University
Madurai 625 021
India
;
    'Lakshman, P. L. Nilantha' .
;
Department of Food Science and Technology
University of Ruhuna
Mapalana
Kamburupitiya 81100
Sri Lanka
;
_publ_section_synopsis     .
data_I
_database_code_depnum_ccdc_archive 'CCDC 1013943'
_audit_creation_method     SHELXL-97
_chemical_name_systematic
;\
4-(2-Fluorophenyl)-2-methoxy-5,6,7,8,9,10-\
hexahydrocycloocta[<i>b</i>]pyridine-3-carbonitrile
;
_chemical_name_common     ?
_chemical_formula_moiety     'C19 H19 F N2 O'
_chemical_formula_sum     'C19 H19 F N2 O'
_chemical_formula_iupac     'C19 H19 F N2 O'
_chemical_formula_weight     310.36
_chemical_melting_point     ?
_symmetry_cell_setting     monoclinic
_symmetry_space_group_name_H-M     'P 21/n'
_symmetry_space_group_name_Hall     '-P 2yn'
loop_
    _symmetry_equiv_pos_as_xyz
    'x, y, z'
    '-x+1/2, y+1/2, -z+1/2'
    '-x, -y, -z'
    'x-1/2, -y-1/2, z-1/2'
_cell_length_a     9.5219(3)
_cell_length_b     13.8808(4)
_cell_length_c     12.1140(3)
_cell_angle_alpha     90.00
_cell_angle_beta     97.8290(10)
_cell_angle_gamma     90.00
_cell_volume     1586.20(8)
_cell_formula_units_Z     4
_cell_measurement_reflns_used     2000
_cell_measurement_theta_min     2
_cell_measurement_theta_max     27
_cell_measurement_temperature     293(2)
_exptl_crystal_description     block
_exptl_crystal_colour     colourless
_exptl_crystal_size_max     0.28
_exptl_crystal_size_mid     0.25
_exptl_crystal_size_min     0.23
_exptl_crystal_density_diffrn     1.300
_exptl_crystal_density_meas     ?
_exptl_crystal_density_method     'not measured'
_exptl_crystal_F_000     656
_exptl_absorpt_coefficient_mu     0.089
_exptl_absorpt_correction_type     multi-scan
_exptl_absorpt_process_details     '(SADABS; Sheldrick, 1996)'
_exptl_absorpt_correction_T_min     0.977
_exptl_absorpt_correction_T_max     0.981
_exptl_special_details     ?
_diffrn_ambient_temperature     293(2)
_diffrn_radiation_type     MoK\a
_diffrn_radiation_wavelength     0.71073
_diffrn_radiation_source     'fine-focus sealed tube'
_diffrn_radiation_monochromator     graphite
_diffrn_measurement_device_type     'Bruker Kappa APEXII'
_diffrn_measurement_method     '\w and \f'
_diffrn_detector_area_resol_mean     0
_diffrn_reflns_number     37690
_diffrn_reflns_av_R_equivalents     0.0270
_diffrn_reflns_av_sigmaI/netI     0.0130
_diffrn_reflns_theta_min     2.24
_diffrn_reflns_theta_max     27.00
_diffrn_reflns_theta_full     27.00
_diffrn_measured_fraction_theta_max     1.000
_diffrn_measured_fraction_theta_full     1.000
_diffrn_reflns_limit_h_min     -12
_diffrn_reflns_limit_h_max     12
_diffrn_reflns_limit_k_min     -17
_diffrn_reflns_limit_k_max     17
_diffrn_reflns_limit_l_min     -15
_diffrn_reflns_limit_l_max     15
_diffrn_standards_number     0
_diffrn_standards_interval_count     0
_diffrn_standards_interval_time     0
_diffrn_standards_decay_%     0
_refine_special_details
;
Refinement of <i>F</i>^2^ against ALL reflections. The weighted <i>R</i>-factor
<i>wR</i> and goodness of fit <i>S</i> are based on <i>F</i>^2^, conventional
<i>R</i>-factors <i>R</i> are based on <i>F</i>, with <i>F</i> set to zero for
negative <i>F</i>^2^. The threshold expression of <i>F</i>^2^ >
\s(<i>F</i>^2^) is used only for calculating <i>R</i>-factors(gt) <i>etc</i>.
and is not relevant to the choice of reflections for refinement.
<i>R</i>-factors based on <i>F</i>^2^ are statistically about twice as large
as those based on <i>F</i>, and <i>R</i>- factors based on ALL data will be
even larger.
;
_reflns_number_total     3475
_reflns_number_gt     2812
_reflns_threshold_expression     I>2sigma(I)
_refine_ls_structure_factor_coef     Fsqd
_refine_ls_matrix_type     full
_refine_ls_R_factor_all     0.0648
_refine_ls_R_factor_gt     0.0534
_refine_ls_wR_factor_gt     0.1451
_refine_ls_wR_factor_ref     0.1545
_refine_ls_goodness_of_fit_ref     1.076
_refine_ls_restrained_S_all     1.086
_refine_ls_number_reflns     3475
_refine_ls_number_parameters     220
_refine_ls_number_restraints     10
_refine_ls_hydrogen_treatment     constr
_refine_ls_weighting_scheme     calc
_refine_ls_weighting_details
         'calc w=1/[\s^2^(Fo^2^)+(0.0648P)^2^+0.7644P] where P=(Fo^2^+2Fc^2^)/3'
_atom_sites_solution_hydrogens     geom
_atom_sites_solution_primary     direct
_atom_sites_solution_secondary     difmap
_refine_ls_shift/su_max     0.000
_refine_ls_shift/su_mean     0.000
_refine_diff_density_max     0.654
_refine_diff_density_min     -0.608
_refine_ls_extinction_method     'SHELXL97 (Sheldrick, 2008)'
_refine_ls_extinction_coef     0.010(2)
_refine_ls_extinction_expression
                                  'Fc^*^=kFc[1+0.001xFc^2^\l^3^/sin(2\q)]^-1/4^'
loop_
    _atom_type_symbol
    _atom_type_description
    _atom_type_scat_dispersion_real
    _atom_type_scat_dispersion_imag
    _atom_type_scat_source
    'C' 'C' 0.0033 0.0016
                         'International Tables Vol C Tables 4.2.6.8 and 6.1.1.4'
    'H' 'H' 0.0000 0.0000
                         'International Tables Vol C Tables 4.2.6.8 and 6.1.1.4'
    'F' 'F' 0.0171 0.0103
                         'International Tables Vol C Tables 4.2.6.8 and 6.1.1.4'
    'N' 'N' 0.0061 0.0033
                         'International Tables Vol C Tables 4.2.6.8 and 6.1.1.4'
    'O' 'O' 0.0106 0.0060
                         'International Tables Vol C Tables 4.2.6.8 and 6.1.1.4'
_computing_data_collection     'APEX2 (Bruker, 2004)'
_computing_cell_refinement     'SAINT (Bruker, 2004)'
_computing_data_reduction     'SAINT (Bruker, 2004)'
_computing_structure_solution     'SHELXS97 (Sheldrick, 2008)'
_computing_structure_refinement     'SHELXL97 (Sheldrick, 2008)'
_computing_molecular_graphics     'PLATON (Spek, 2009)'
_computing_publication_material     'SHELXL97 (Sheldrick, 2008)'
loop_
    _atom_site_type_symbol
    _atom_site_label
    _atom_site_fract_x
    _atom_site_fract_y
    _atom_site_fract_z
    _atom_site_U_iso_or_equiv
    _atom_site_adp_type
    _atom_site_calc_flag
    _atom_site_refinement_flags
    _atom_site_occupancy
    _atom_site_symmetry_multiplicity
    _atom_site_disorder_assembly
    _atom_site_disorder_group
    C C1 0.48826(19) 0.14942(13) 0.47836(14) 0.0386(4) Uani d . 1 1 . .
    C C2 0.5667(2) 0.18410(14) 0.38693(15) 0.0454(4) Uani d . 1 1 . .
    H H2A 0.5635 0.1344 0.3303 0.054 Uiso calc R 1 1 . .
    H H2B 0.6653 0.1942 0.4170 0.054 Uiso calc R 1 1 . .
    C C3 0.5073(2) 0.27694(16) 0.33279(17) 0.0537(5) Uani d . 1 1 . .
    H H3A 0.5695 0.2983 0.2806 0.064 Uiso calc R 1 1 . .
    H H3B 0.4156 0.2631 0.2903 0.064 Uiso calc R 1 1 . .
    C C4 0.4896(2) 0.35887(16) 0.41229(19) 0.0575(5) Uani d . 1 1 . .
    H H4A 0.4163 0.3413 0.4569 0.069 Uiso calc R 1 1 . .
    H H4B 0.4566 0.4152 0.3689 0.069 Uiso calc R 1 1 . .
    C C5 0.6229(3) 0.38643(15) 0.49078(18) 0.0566(5) Uani d . 1 1 . .
    H H5A 0.7047 0.3636 0.4588 0.068 Uiso calc R 1 1 . .
    H H5B 0.6286 0.4562 0.4943 0.068 Uiso calc R 1 1 . .
    C C6 0.6324(3) 0.34781(16) 0.60938(18) 0.0593(6) Uani d . 1 1 . .
    H H6A 0.5458 0.3651 0.6384 0.071 Uiso calc R 1 1 . .
    H H6B 0.7098 0.3807 0.6546 0.071 Uiso calc R 1 1 . .
    C C7 0.6549(2) 0.23933(16) 0.62511(16) 0.0496(5) Uani d . 1 1 . .
    H H7A 0.7308 0.2200 0.5839 0.059 Uiso calc R 1 1 . .
    H H7B 0.6871 0.2274 0.7034 0.059 Uiso calc R 1 1 . .
    C C8 0.52873(18) 0.17526(13) 0.58972(14) 0.0384(4) Uani d . 1 1 . .
    C C9 0.45081(18) 0.13641(12) 0.66895(14) 0.0370(4) Uani d . 1 1 . .
    C C10 0.33770(18) 0.07500(12) 0.63392(14) 0.0380(4) Uani d . 1 1 . .
    C C11 0.30274(19) 0.05759(13) 0.51926(14) 0.0396(4) Uani d . 1 1 . .
    C C12 0.2597(2) 0.02745(14) 0.71119(15) 0.0438(4) Uani d . 1 1 . .
    C C13 0.1466(3) -0.01094(17) 0.37142(17) 0.0565(5) Uani d . 1 1 . .
    H H13A 0.0670 -0.0539 0.3596 0.085 Uiso calc R 1 1 . .
    H H13B 0.2237 -0.0373 0.3376 0.085 Uiso calc R 1 1 . .
    H H13C 0.1203 0.0505 0.3385 0.085 Uiso calc R 1 1 . .
    C C14 0.48547(16) 0.15856(14) 0.79050(14) 0.0421(4) Uani d D 1 1 A .
    C C15 0.55536(16) 0.09561(12) 0.86460(16) 0.0557(5) Uani d D 1 1 . .
    H H15 0.5783 0.0356 0.8380 0.067 Uiso calc PRD 0.226(5) 1 A 1
    F F1B 0.3841(3) 0.3087(4) 0.7588(5) 0.115(4) Uani d PD 0.226(5) 1 A 1
    C C16 0.5944(2) 0.1143(2) 0.97544(19) 0.0741(8) Uani d D 1 1 A .
    H H16 0.6419 0.0686 1.0227 0.089 Uiso calc R 1 1 . .
    C C17 0.5606(3) 0.2033(3) 1.0142(2) 0.0807(9) Uani d D 1 1 . .
    H H17 0.5861 0.2185 1.0891 0.097 Uiso calc R 1 1 A .
    C C18 0.4901(3) 0.2696(2) 0.9439(2) 0.0737(8) Uani d D 1 1 A .
    H H18 0.4672 0.3296 0.9708 0.088 Uiso calc R 1 1 . .
    C C19 0.4532(2) 0.24716(17) 0.83331(18) 0.0571(5) Uani d D 1 1 . .
    H H19 0.4054 0.2926 0.7859 0.069 Uiso calc PRD 0.774(5) 1 A 2
    F F1A 0.5857(2) 0.00848(12) 0.82521(14) 0.0769(8) Uani d PD 0.774(5) 1 A 2
    N N1 0.37525(17) 0.09332(11) 0.44417(12) 0.0417(4) Uani d . 1 1 . .
    N N2 0.1995(2) -0.01308(16) 0.77174(16) 0.0628(5) Uani d . 1 1 . .
    O O1 0.18988(15) 0.00092(11) 0.48868(11) 0.0518(4) Uani d . 1 1 . .
loop_
    _atom_site_aniso_label
    _atom_site_aniso_U_11
    _atom_site_aniso_U_22
    _atom_site_aniso_U_33
    _atom_site_aniso_U_12
    _atom_site_aniso_U_13
    _atom_site_aniso_U_23
    C1 0.0420(9) 0.0375(9) 0.0364(9) 0.0037(7) 0.0055(7) 0.0002(7)
    C2 0.0526(11) 0.0467(10) 0.0383(9) -0.0006(8) 0.0116(8) -0.0020(8)
    C3 0.0626(12) 0.0571(12) 0.0401(10) -0.0043(10) 0.0021(9) 0.0066(9)
    C4 0.0647(13) 0.0491(11) 0.0588(13) 0.0085(10) 0.0090(10) 0.0078(10)
    C5 0.0719(14) 0.0432(10) 0.0570(12) -0.0088(10) 0.0170(10) -0.0035(9)
    C6 0.0699(14) 0.0607(13) 0.0486(11) -0.0243(11) 0.0127(10) -0.0139(10)
    C7 0.0431(10) 0.0664(13) 0.0378(9) -0.0106(9) 0.0002(7) 0.0045(9)
    C8 0.0380(9) 0.0400(9) 0.0366(8) 0.0014(7) 0.0025(7) 0.0022(7)
    C9 0.0380(9) 0.0381(8) 0.0340(8) 0.0039(7) 0.0019(6) 0.0003(7)
    C10 0.0405(9) 0.0383(9) 0.0349(8) 0.0019(7) 0.0043(7) 0.0005(7)
    C11 0.0427(9) 0.0374(9) 0.0374(9) -0.0001(7) 0.0010(7) -0.0009(7)
    C12 0.0447(10) 0.0489(10) 0.0377(9) -0.0029(8) 0.0058(7) -0.0039(8)
    C13 0.0626(13) 0.0613(13) 0.0414(10) -0.0116(10) -0.0081(9) -0.0042(9)
    C14 0.0396(9) 0.0516(10) 0.0350(9) -0.0050(8) 0.0046(7) -0.0034(7)
    C15 0.0576(12) 0.0679(14) 0.0404(10) 0.0027(10) 0.0024(9) 0.0012(9)
    F1B 0.133(8) 0.091(6) 0.122(7) 0.054(5) 0.026(6) -0.025(5)
    C16 0.0668(15) 0.113(2) 0.0402(11) -0.0049(15) -0.0012(10) 0.0109(13)
    C17 0.0796(17) 0.123(3) 0.0404(12) -0.0294(17) 0.0112(11) -0.0250(15)
    C18 0.0838(17) 0.0808(17) 0.0614(15) -0.0219(14) 0.0281(13) -0.0317(14)
    C19 0.0610(13) 0.0617(13) 0.0516(11) -0.0084(10) 0.0183(10) -0.0141(10)
    F1A 0.1046(16) 0.0693(12) 0.0548(11) 0.0386(10) 0.0034(9) 0.0068(8)
    N1 0.0484(9) 0.0409(8) 0.0350(7) -0.0002(6) 0.0034(6) -0.0010(6)
    N2 0.0648(12) 0.0756(13) 0.0504(10) -0.0147(10) 0.0164(9) 0.0009(9)
    O1 0.0554(8) 0.0587(8) 0.0388(7) -0.0169(6) -0.0025(6) -0.0006(6)
_geom_special_details
;
All e.s.d.'s (except the e.s.d. in the dihedral angle between two l.s. planes)
are estimated using the full covariance matrix. The cell e.s.d.'s are taken
into account individually in the estimation of e.s.d.'s in distances, angles
and torsion angles; correlations between e.s.d.'s in cell parameters are only
used when they are defined by crystal symmetry. An approximate (isotropic)
treatment of cell e.s.d.'s is used for estimating e.s.d.'s involving l.s.
planes.
;
loop_
    _geom_bond_atom_site_label_1
    _geom_bond_atom_site_label_2
    _geom_bond_site_symmetry_2
    _geom_bond_distance
    _geom_bond_publ_flag
    C1 N1 . 1.347(2) ?
    C1 C8 . 1.398(2) ?
    C1 C2 . 1.497(2) ?
    C2 C3 . 1.520(3) ?
    C2 H2A . 0.9700 ?
    C2 H2B . 0.9700 ?
    C3 C4 . 1.514(3) ?
    C3 H3A . 0.9700 ?
    C3 H3B . 0.9700 ?
    C4 C5 . 1.527(3) ?
    C4 H4A . 0.9700 ?
    C4 H4B . 0.9700 ?
    C5 C6 . 1.524(3) ?
    C5 H5A . 0.9700 ?
    C5 H5B . 0.9700 ?
    C6 C7 . 1.529(3) ?
    C6 H6A . 0.9700 ?
    C6 H6B . 0.9700 ?
    C7 C8 . 1.509(3) ?
    C7 H7A . 0.9700 ?
    C7 H7B . 0.9700 ?
    C8 C9 . 1.399(2) ?
    C9 C10 . 1.394(2) ?
    C9 C14 . 1.496(2) ?
    C10 C11 . 1.404(2) ?
    C10 C12 . 1.433(3) ?
    C11 N1 . 1.312(2) ?
    C11 O1 . 1.342(2) ?
    C12 N2 . 1.139(3) ?
    C13 O1 . 1.434(2) ?
    C13 H13A . 0.9600 ?
    C13 H13B . 0.9600 ?
    C13 H13C . 0.9600 ?
    C14 C15 . 1.360(3) ?
    C14 C19 . 1.385(3) ?
    C15 F1A . 1.3459(10) ?
    C15 C16 . 1.368(3) ?
    C15 H15 . 0.9300 ?
    F1B C19 . 1.3477(10) ?
    C16 C17 . 1.375(4) ?
    C16 H16 . 0.9300 ?
    C17 C18 . 1.367(4) ?
    C17 H17 . 0.9300 ?
    C18 C19 . 1.374(3) ?
    C18 H18 . 0.9300 ?
    C19 H19 . 0.9300 ?
loop_
    _geom_angle_atom_site_label_1
    _geom_angle_atom_site_label_2
    _geom_angle_atom_site_label_3
    _geom_angle_site_symmetry_1
    _geom_angle_site_symmetry_3
    _geom_angle
    _geom_angle_publ_flag
    N1 C1 C8 . . 123.26(16) ?
    N1 C1 C2 . . 114.61(15) ?
    C8 C1 C2 . . 122.11(16) ?
    C1 C2 C3 . . 113.46(16) ?
    C1 C2 H2A . . 108.9 ?
    C3 C2 H2A . . 108.9 ?
    C1 C2 H2B . . 108.9 ?
    C3 C2 H2B . . 108.9 ?
    H2A C2 H2B . . 107.7 ?
    C4 C3 C2 . . 115.43(16) ?
    C4 C3 H3A . . 108.4 ?
    C2 C3 H3A . . 108.4 ?
    C4 C3 H3B . . 108.4 ?
    C2 C3 H3B . . 108.4 ?
    H3A C3 H3B . . 107.5 ?
    C3 C4 C5 . . 115.42(19) ?
    C3 C4 H4A . . 108.4 ?
    C5 C4 H4A . . 108.4 ?
    C3 C4 H4B . . 108.4 ?
    C5 C4 H4B . . 108.4 ?
    H4A C4 H4B . . 107.5 ?
    C6 C5 C4 . . 115.89(18) ?
    C6 C5 H5A . . 108.3 ?
    C4 C5 H5A . . 108.3 ?
    C6 C5 H5B . . 108.3 ?
    C4 C5 H5B . . 108.3 ?
    H5A C5 H5B . . 107.4 ?
    C5 C6 C7 . . 116.94(17) ?
    C5 C6 H6A . . 108.1 ?
    C7 C6 H6A . . 108.1 ?
    C5 C6 H6B . . 108.1 ?
    C7 C6 H6B . . 108.1 ?
    H6A C6 H6B . . 107.3 ?
    C8 C7 C6 . . 116.88(17) ?
    C8 C7 H7A . . 108.1 ?
    C6 C7 H7A . . 108.1 ?
    C8 C7 H7B . . 108.1 ?
    C6 C7 H7B . . 108.1 ?
    H7A C7 H7B . . 107.3 ?
    C1 C8 C9 . . 117.45(16) ?
    C1 C8 C7 . . 121.95(16) ?
    C9 C8 C7 . . 120.56(15) ?
    C10 C9 C8 . . 119.14(15) ?
    C10 C9 C14 . . 118.89(15) ?
    C8 C9 C14 . . 121.97(15) ?
    C9 C10 C11 . . 118.40(16) ?
    C9 C10 C12 . . 122.05(16) ?
    C11 C10 C12 . . 119.52(16) ?
    N1 C11 O1 . . 120.49(16) ?
    N1 C11 C10 . . 122.98(16) ?
    O1 C11 C10 . . 116.53(16) ?
    N2 C12 C10 . . 177.8(2) ?
    O1 C13 H13A . . 109.5 ?
    O1 C13 H13B . . 109.5 ?
    H13A C13 H13B . . 109.5 ?
    O1 C13 H13C . . 109.5 ?
    H13A C13 H13C . . 109.5 ?
    H13B C13 H13C . . 109.5 ?
    C15 C14 C19 . . 115.90(18) ?
    C15 C14 C9 . . 122.68(17) ?
    C19 C14 C9 . . 121.36(18) ?
    F1A C15 C14 . . 116.92(17) ?
    F1A C15 C16 . . 118.4(2) ?
    C14 C15 C16 . . 124.7(2) ?
    C14 C15 H15 . . 117.7 ?
    C16 C15 H15 . . 117.7 ?
    C15 C16 C17 . . 117.5(3) ?
    C15 C16 H16 . . 121.3 ?
    C17 C16 H16 . . 121.3 ?
    C18 C17 C16 . . 120.7(2) ?
    C18 C17 H17 . . 119.7 ?
    C16 C17 H17 . . 119.7 ?
    C17 C18 C19 . . 119.5(3) ?
    C17 C18 H18 . . 120.2 ?
    C19 C18 H18 . . 120.2 ?
    F1B C19 C18 . . 123.1(4) ?
    F1B C19 C14 . . 115.2(4) ?
    C18 C19 C14 . . 121.8(2) ?
    C18 C19 H19 . . 119.1 ?
    C14 C19 H19 . . 119.1 ?
    C11 N1 C1 . . 118.64(15) ?
    C11 O1 C13 . . 116.85(15) ?
loop_
    _geom_torsion_atom_site_label_1
    _geom_torsion_atom_site_label_2
    _geom_torsion_atom_site_label_3
    _geom_torsion_atom_site_label_4
    _geom_torsion_site_symmetry_1
    _geom_torsion_site_symmetry_2
    _geom_torsion_site_symmetry_3
    _geom_torsion_site_symmetry_4
    _geom_torsion
    _geom_torsion_publ_flag
    N1 C1 C2 C3 . . . . 87.0(2) ?
    C8 C1 C2 C3 . . . . -91.8(2) ?
    C1 C2 C3 C4 . . . . 52.0(2) ?
    C2 C3 C4 C5 . . . . 54.9(3) ?
    C3 C4 C5 C6 . . . . -100.7(2) ?
    C4 C5 C6 C7 . . . . 69.8(3) ?
    C5 C6 C7 C8 . . . . -74.8(3) ?
    N1 C1 C8 C9 . . . . 3.2(3) ?
    C2 C1 C8 C9 . . . . -178.04(16) ?
    N1 C1 C8 C7 . . . . -179.21(17) ?
    C2 C1 C8 C7 . . . . -0.4(3) ?
    C6 C7 C8 C1 . . . . 80.7(2) ?
    C6 C7 C8 C9 . . . . -101.8(2) ?
    C1 C8 C9 C10 . . . . -0.3(2) ?
    C7 C8 C9 C10 . . . . -177.92(17) ?
    C1 C8 C9 C14 . . . . 179.53(16) ?
    C7 C8 C9 C14 . . . . 1.9(3) ?
    C8 C9 C10 C11 . . . . -2.5(3) ?
    C14 C9 C10 C11 . . . . 177.63(16) ?
    C8 C9 C10 C12 . . . . 175.57(17) ?
    C14 C9 C10 C12 . . . . -4.2(3) ?
    C9 C10 C11 N1 . . . . 2.9(3) ?
    C12 C10 C11 N1 . . . . -175.29(17) ?
    C9 C10 C11 O1 . . . . -177.58(16) ?
    C12 C10 C11 O1 . . . . 4.2(3) ?
    C10 C9 C14 C15 . . . . 77.10(18) ?
    C8 C9 C14 C15 . . . . -102.71(18) ?
    C10 C9 C14 C19 . . . . -105.84(18) ?
    C8 C9 C14 C19 . . . . 74.3(2) ?
    C19 C14 C15 F1A . . . . 178.92(13) ?
    C9 C14 C15 F1A . . . . -3.88(17) ?
    C19 C14 C15 C16 . . . . -0.02(14) ?
    C9 C14 C15 C16 . . . . 177.18(17) ?
    F1A C15 C16 C17 . . . . -179.13(17) ?
    C14 C15 C16 C17 . . . . -0.2(2) ?
    C15 C16 C17 C18 . . . . 0.4(3) ?
    C16 C17 C18 C19 . . . . -0.3(3) ?
    C17 C18 C19 F1B . . . . -179.75(17) ?
    C17 C18 C19 C14 . . . . 0.1(3) ?
    C15 C14 C19 F1B . . . . 179.93(8) ?
    C9 C14 C19 F1B . . . . 2.7(2) ?
    C15 C14 C19 C18 . . . . 0.08(18) ?
    C9 C14 C19 C18 . . . . -177.16(17) ?
    O1 C11 N1 C1 . . . . -179.64(16) ?
    C10 C11 N1 C1 . . . . -0.1(3) ?
    C8 C1 N1 C11 . . . . -3.0(3) ?
    C2 C1 N1 C11 . . . . 178.14(16) ?
    N1 C11 O1 C13 . . . . -5.3(3) ?
    C10 C11 O1 C13 . . . . 175.14(17) ?
_iucr_refine_instructions_details
;
TITL I P 21/n R = 0.06
CELL  0.71073   9.5219  13.8808  12.1140   90.000   97.829   90.000
ZERR     4.00   0.0003   0.0004   0.0003    0.000    0.001    0.000
LATT   1
SYMM  1/2 - X, 1/2 + Y, 1/2 - Z
SFAC  C    H    F    N    O
UNIT  76   76   4    8    4
MERG   2
FMAP   2
PLAN   20
ACTA
BOND   $H
CONF
omit -2 54
omit 2 3 2
DFIX  1.35 0.001 C15 F1A C19 F1B
FLAT  0.005 C14 > C19 F1A F1B H15 H19
L.S.  12
TEMP    20.00
WGHT    0.064800    0.764400
EXTI    0.009794
FVAR       0.23030   0.22650
C1    1    0.488263    0.149423    0.478359    11.00000    0.04196    0.03755 =
         0.03635    0.00019    0.00548    0.00372
C2    1    0.566677    0.184098    0.386932    11.00000    0.05262    0.04673 =
         0.03825   -0.00199    0.01161   -0.00064
AFIX  23
H2A   2    0.563456    0.134425    0.330323    11.00000   -1.20000
H2B   2    0.665285    0.194229    0.417005    11.00000   -1.20000
AFIX   0
C3    1    0.507256    0.276941    0.332786    11.00000    0.06259    0.05713 =
         0.04007    0.00656    0.00208   -0.00431
AFIX  23
H3A   2    0.569463    0.298289    0.280567    11.00000   -1.20000
H3B   2    0.415589    0.263096    0.290341    11.00000   -1.20000
AFIX   0
C4    1    0.489580    0.358872    0.412294    11.00000    0.06469    0.04907 =
         0.05882    0.00781    0.00905    0.00849
AFIX  23
H4A   2    0.416304    0.341296    0.456890    11.00000   -1.20000
H4B   2    0.456590    0.415169    0.368882    11.00000   -1.20000
AFIX   0
C5    1    0.622858    0.386434    0.490784    11.00000    0.07189    0.04323 =
         0.05700   -0.00351    0.01696   -0.00879
AFIX  23
H5A   2    0.704731    0.363637    0.458750    11.00000   -1.20000
H5B   2    0.628605    0.456160    0.494261    11.00000   -1.20000
AFIX   0
C6    1    0.632426    0.347813    0.609378    11.00000    0.06987    0.06075 =
         0.04859   -0.01393    0.01265   -0.02428
AFIX  23
H6A   2    0.545780    0.365098    0.638403    11.00000   -1.20000
H6B   2    0.709791    0.380682    0.654592    11.00000   -1.20000
AFIX   0
C7    1    0.654930    0.239326    0.625114    11.00000    0.04306    0.06639 =
         0.03783    0.00451    0.00022   -0.01059
AFIX  23
H7A   2    0.730770    0.219958    0.583925    11.00000   -1.20000
H7B   2    0.687114    0.227388    0.703369    11.00000   -1.20000
AFIX   0
C8    1    0.528726    0.175262    0.589720    11.00000    0.03798    0.03997 =
         0.03661    0.00219    0.00255    0.00140
C9    1    0.450806    0.136414    0.668955    11.00000    0.03797    0.03808 =
         0.03404    0.00029    0.00191    0.00388
C10   1    0.337697    0.075001    0.633919    11.00000    0.04047    0.03834 =
         0.03491    0.00050    0.00426    0.00188
C11   1    0.302736    0.057587    0.519259    11.00000    0.04272    0.03739 =
         0.03742   -0.00094    0.00098   -0.00012
C12   1    0.259721    0.027451    0.711186    11.00000    0.04474    0.04890 =
         0.03773   -0.00388    0.00582   -0.00290
C13   1    0.146648   -0.010940    0.371418    11.00000    0.06256    0.06132 =
         0.04136   -0.00416   -0.00812   -0.01156
AFIX 137
H13A  2    0.067037   -0.053927    0.359614    11.00000   -1.50000
H13B  2    0.223698   -0.037308    0.337627    11.00000   -1.50000
H13C  2    0.120258    0.050470    0.338487    11.00000   -1.50000
AFIX   0
C14   1    0.485468    0.158565    0.790501    11.00000    0.03963    0.05163 =
         0.03500   -0.00341    0.00458   -0.00496
C15   1    0.555358    0.095615    0.864601    11.00000    0.05756    0.06794 =
         0.04038    0.00123    0.00236    0.00270
PART    1
AFIX  43
H15   2    0.578284    0.035571    0.838048    21.00000   -1.20000
AFIX   0
F1B   3    0.384113    0.308739    0.758814    21.00000    0.13328    0.09069 =
         0.12244   -0.02474    0.02624    0.05405
PART    0
C16   1    0.594353    0.114320    0.975442    11.00000    0.06680    0.11278 =
         0.04022    0.01090   -0.00123   -0.00485
AFIX  43
H16   2    0.641852    0.068595    1.022724    11.00000   -1.20000
AFIX   0
C17   1    0.560646    0.203268    1.014243    11.00000    0.07964    0.12282 =
         0.04045   -0.02501    0.01117   -0.02942
AFIX  43
H17   2    0.586100    0.218463    1.089063    11.00000   -1.20000
AFIX   0
C18   1    0.490073    0.269627    0.943940    11.00000    0.08380    0.08084 =
         0.06138   -0.03165    0.02808   -0.02189
AFIX  43
H18   2    0.467166    0.329558    0.970807    11.00000   -1.20000
AFIX   0
C19   1    0.453221    0.247157    0.833307    11.00000    0.06097    0.06169 =
         0.05157   -0.01406    0.01835   -0.00836
PART    2
AFIX  43
H19   2    0.405350    0.292647    0.785906   -21.00000   -1.20000
AFIX   0
F1A   3    0.585687    0.008482    0.825211   -21.00000    0.10456    0.06925 =
         0.05478    0.00675    0.00344    0.03859
PART    0
N1    4    0.375253    0.093320    0.444172    11.00000    0.04839    0.04094 =
         0.03499   -0.00096    0.00337   -0.00022
N2    4    0.199471   -0.013077    0.771742    11.00000    0.06483    0.07558 =
         0.05042    0.00088    0.01643   -0.01465
O1    5    0.189882    0.000924    0.488683    11.00000    0.05536    0.05870 =
         0.03879   -0.00055   -0.00252   -0.01686
HKLF 4
REM  I P 21/n R = 0.06
REM R1 =  0.0534 for   2812 Fo > 4sig(Fo)  and  0.0648 for all   3475 data
REM    220 parameters refined using     10 restraints
END
WGHT      0.0651      0.7605
REM Highest difference peak  0.654,  deepest hole -0.608,  1-sigma level  0.040
Q1    1   0.3676  0.2893  0.7736  11.00000  0.05    0.65
Q2    1   0.5697  0.0664  0.8546  11.00000  0.05    0.24
Q3    1   0.5056  0.1764  0.7826  11.00000  0.05    0.23
Q4    1   0.5555  0.0174  0.8353  11.00000  0.05    0.19
Q5    1   0.3075  0.0706  0.5824  11.00000  0.05    0.17
Q6    1   0.6524  0.0594  0.8385  11.00000  0.05    0.16
Q7    1   0.5508  0.3581  0.4584  11.00000  0.05    0.16
Q8    1   0.4705  0.1750  0.6289  11.00000  0.05    0.15
Q9    1   0.5839  0.2038  0.6027  11.00000  0.05    0.15
Q10   1   0.5017  0.2161  0.9645  11.00000  0.05    0.15
Q11   1   0.4951  0.1776  0.5318  11.00000  0.05    0.15
Q12   1   0.5277  0.1715  0.4363  11.00000  0.05    0.14
Q13   1   0.3678  0.1218  0.6485  11.00000  0.05    0.14
Q14   1   0.6402  0.3558  0.5448  11.00000  0.05    0.14
Q15   1   0.4731  0.3061  0.3781  11.00000  0.05    0.13
Q16   1   0.5194  0.1357  0.6333  11.00000  0.05    0.13
Q17   1   0.7227 -0.0028  0.9989  11.00000  0.05    0.12
Q18   1   0.6445  0.0317  1.0166  11.00000  0.05    0.12
Q19   1   0.6287  0.1986  1.1029  11.00000  0.05    0.12
Q20   1   0.3143  0.0396  0.6707  11.00000  0.05    0.12
;
