# Supplementary material for: 4-(2-Fluoro­phen­yl)-2-meth­oxy-5,6,7,8,9,10-hexa­hydro­cyclo­octa­[b]pyridine-3-carbo­nitrile
Source: Acta Crystallogr Sect E Struct Rep Online. 2014 Jul 23;70(Pt 8):o872. doi: 10.1107/S1600536814016365 (PMC4158480; doi:10.1107/S1600536814016365)
Supplement: Supplementary file 2 [file e-70-0o872-Isup2.hkl]

#
# h,k,l, Fc-squared, Fo-squared, sigma(Fo-squared) and status flag
#
data_I
_shelx_title ' I P 21/n R = 0.06'
_shelx_refln_list_code          4
_shelx_F_calc_maximum      141.85
_exptl_crystal_F_000       656.00
_reflns_d_resolution_high  0.7828
 
loop_
 _symmetry_equiv_pos_as_xyz
 'x, y, z'
 '-x+1/2, y+1/2, -z+1/2'
 '-x, -y, -z'
 'x-1/2, -y-1/2, z-1/2'
 
_cell_length_a     9.5219
_cell_length_b    13.8808
_cell_length_c    12.1140
_cell_angle_alpha  90.000
_cell_angle_beta   97.829
_cell_angle_gamma  90.000
 
_shelx_F_squared_multiplier     1.000
 
loop_
 _refln_index_h
 _refln_index_k
 _refln_index_l
 _refln_F_squared_calc
 _refln_F_squared_meas
 _refln_F_squared_sigma
 _refln_observed_status
   2   0   0    12914.82    13047.75     58.27 o
   4   0   0       71.00       74.83      0.94 o
   6   0   0      579.33      657.33      5.41 o
   8   0   0        0.13        0.11      1.09 o
  10   0   0        2.83        1.01      1.58 o
  12   0   0        0.11       -1.90      1.90 o
   1   1   0     3738.55     3542.06     32.26 o
   2   1   0     1954.12     1753.40      6.30 o
   3   1   0     1997.98     1920.77      7.01 o
   4   1   0       17.95       28.59      0.46 o
   5   1   0      390.88      374.85      2.35 o
   6   1   0      100.10      105.24      1.20 o
   7   1   0       62.79       70.78      1.20 o
   8   1   0       10.46       10.55      0.76 o
   9   1   0        9.95        8.53      1.06 o
  10   1   0       21.14       18.67      1.56 o
  11   1   0        3.58        2.73      1.35 o
  12   1   0        9.77        6.04      1.61 o
   0   2   0        1.49        8.80      0.29 o
   1   2   0     1475.98     1393.41      8.95 o
   2   2   0    20121.90    21334.22     73.40 o
   3   2   0      437.83      412.95      2.65 o
   4   2   0     1161.27     1153.38      5.57 o
   5   2   0      953.66      955.97      4.72 o
   6   2   0       98.59      106.95      1.26 o
   7   2   0        0.96        0.63      0.38 o
   8   2   0       59.58       72.86      1.75 o
   9   2   0       84.95       77.59      2.56 o
  10   2   0       16.77       16.53      1.51 o
  11   2   0       12.27        8.62      1.40 o
   1   3   0     3258.74     3319.34     12.34 o
   2   3   0      534.38      511.93      3.11 o
   3   3   0       20.08       32.23      0.62 o
   4   3   0     1259.38     1320.67      6.74 o
   5   3   0      711.11      762.25      4.45 o
   6   3   0       60.32       54.54      1.06 o
   7   3   0       33.72       30.39      0.95 o
   8   3   0       70.60       60.76      1.79 o
   9   3   0       65.88       54.52      2.04 o
  10   3   0        0.16       -0.21      0.92 o
  11   3   0        0.25        0.39      1.12 o
   0   4   0      470.49      485.63      3.03 o
   1   4   0     2478.60     2452.90      9.51 o
   2   4   0     4155.97     4018.74     28.29 o
   3   4   0      108.51       98.08      1.25 o
   4   4   0       75.57       73.77      0.89 o
   5   4   0        2.07        4.43      0.40 o
   6   4   0       22.04       20.45      0.71 o
   7   4   0        8.05        9.25      0.73 o
   8   4   0      126.16      149.58      2.40 o
   9   4   0        0.62       -0.63      0.79 o
  10   4   0        1.29        2.38      1.02 o
  11   4   0        5.36        3.91      1.42 o
   1   5   0      354.33      347.00      1.99 o
   2   5   0      762.91      824.68      4.08 o
   3   5   0     1600.35     1676.58      8.38 o
   4   5   0      236.49      229.10      3.52 o
   5   5   0      253.88      254.31      2.06 o
   6   5   0        4.33        2.38      0.42 o
   7   5   0       35.50       37.81      1.36 o
   8   5   0       63.32       61.33      1.81 o
   9   5   0        0.97        1.94      0.82 o
  10   5   0        1.93        2.93      1.01 o
  11   5   0        1.64       -1.00      1.13 o
   0   6   0     1523.34     1418.34      9.29 o
   1   6   0      525.10      531.68      3.16 o
   2   6   0       57.80       64.29      1.23 o
   3   6   0     1008.18     1004.21      5.43 o
   4   6   0      468.32      560.29      3.99 o
   5   6   0        0.31        0.55      0.30 o
   6   6   0        0.32        0.93      0.42 o
   7   6   0        9.45       10.04      0.88 o
   8   6   0        0.70        2.05      0.75 o
   9   6   0       21.46       22.92      1.43 o
  10   6   0       19.45       19.98      1.56 o
  11   6   0        2.18        1.72      1.33 o
   1   7   0        1.62        1.30      0.21 o
   2   7   0        1.98        5.18      0.40 o
   3   7   0     4144.78     4146.47     18.76 o
   4   7   0      385.83      404.27      2.70 o
   5   7   0       48.06       48.83      1.11 o
   6   7   0        3.02        3.64      0.63 o
   7   7   0        0.22        0.10      0.65 o
   8   7   0       20.21       17.08      1.15 o
   9   7   0       39.32       43.58      1.85 o
  10   7   0        1.39        2.63      1.09 o
  11   7   0        0.56       -0.74      1.17 o
   0   8   0     1843.53     1857.03     12.22 o
   1   8   0        1.77        6.74      0.39 o
   2   8   0       40.56       47.99      1.54 o
   3   8   0        5.06        2.54      0.39 o
   4   8   0        1.01        1.72      0.43 o
   5   8   0      200.35      196.71      3.62 o
   6   8   0       10.91       13.37      0.90 o
   7   8   0       26.59       22.78      1.30 o
   8   8   0       11.05        5.70      0.91 o
   9   8   0        6.68        5.68      1.15 o
  10   8   0        0.10        0.52      1.02 o
   1   9   0      325.28      400.88      2.64 o
   2   9   0       26.23       42.03      0.85 o
   3   9   0        0.31        2.36      0.44 o
   4   9   0      414.31      381.61      5.43 o
   5   9   0      789.43      765.62      5.71 o
   6   9   0      712.31      703.58      6.29 o
   7   9   0       37.00       47.04      2.34 o
   8   9   0        3.14        2.03      0.85 o
   9   9   0       18.19       12.79      1.42 o
  10   9   0        3.49        3.73      1.37 o
   0  10   0       13.31       12.17      0.61 o
   1  10   0       73.21       88.18      1.25 o
   2  10   0      159.93      155.37      2.13 o
   3  10   0       29.27       27.67      1.01 o
   4  10   0      427.97      419.26      3.86 o
   5  10   0      314.42      311.46      3.50 o
   6  10   0      134.03      135.28      2.48 o
   7  10   0        1.62        2.73      0.86 o
   8  10   0       33.05       32.18      1.70 o
   9  10   0       10.71       10.75      1.50 o
   1  11   0      239.92      266.56      2.92 o
   2  11   0       89.50       74.20      1.91 o
   3  11   0      218.38      221.95      4.02 o
   4  11   0       78.41       76.47      2.26 o
   5  11   0       72.17       75.60      1.85 o
   6  11   0       16.29       17.19      1.17 o
   7  11   0       18.57       18.73      1.46 o
   8  11   0        2.12        0.61      1.20 o
   9  11   0        7.80        9.79      1.80 o
   0  12   0      382.70      346.25      6.05 o
   1  12   0       76.03       78.84      1.79 o
   2  12   0       12.01       11.78      0.91 o
   3  12   0       84.18       77.68      1.72 o
   4  12   0       14.48        8.71      0.89 o
   5  12   0       39.33       38.69      1.63 o
   6  12   0       64.32       57.06      1.88 o
   7  12   0       66.40       55.84      2.72 o
   8  12   0        1.06        3.62      1.42 o
   1  13   0        2.58        3.34      0.84 o
   2  13   0       13.39       15.33      1.06 o
   3  13   0        0.23        0.06      0.63 o
   4  13   0       23.30       25.86      1.49 o
   5  13   0        0.63        0.73      0.80 o
   6  13   0       40.11       33.22      2.69 o
   7  13   0       21.18       10.85      1.69 o
   8  13   0       12.35       12.71      1.87 o
   0  14   0       50.02       75.07      3.13 o
   1  14   0        8.01        9.64      1.00 o
   2  14   0        1.62        1.47      0.74 o
   3  14   0        1.91        1.55      0.83 o
   4  14   0       12.16       13.14      1.43 o
   5  14   0        0.08       -0.45      0.81 o
   6  14   0       73.42       78.96      3.55 o
   7  14   0        7.23        9.39      1.83 o
   1  15   0        3.87        5.01      0.94 o
   2  15   0       42.65       45.44      1.98 o
   3  15   0        0.81        1.81      0.88 o
   4  15   0        2.64        1.85      0.93 o
   5  15   0        1.91        1.40      1.02 o
   6  15   0        1.43        0.89      1.54 o
   0  16   0        1.39        0.01      1.49 o
   1  16   0        0.06       -0.72      0.79 o
   2  16   0        9.69        6.49      1.13 o
   3  16   0        4.83        2.91      1.02 o
   4  16   0       12.59       12.08      1.52 o
   5  16   0        4.64        3.65      1.37 o
   1  17   0        1.96        1.84      1.00 o
   2  17   0        6.90        6.67      1.23 o
   3  17   0        0.58       -0.01      1.17 o
 -11   0   1        3.34        3.84      2.09 o
  -9   0   1       45.59       49.50      2.67 o
  -7   0   1      129.14      131.27      2.71 o
  -5   0   1      218.29      173.71      2.35 o
  -3   0   1      141.96      177.85      1.39 o
  -1   0   1     1354.93     1135.79     13.00 o
   1   0   1     3732.53     3616.87     18.77 o
   3   0   1     1929.87     1885.14     10.36 o
   5   0   1     1639.60     1686.07     11.24 o
   7   0   1      892.56      942.27      8.26 o
   9   0   1       20.95       23.17      2.09 o
  11   0   1        9.04        8.88      2.04 o
 -12   1   1        2.03        0.52      1.53 o
 -11   1   1       12.54        7.11      1.48 o
 -10   1   1        1.43        2.11      1.13 o
  -9   1   1      130.54      139.59      3.30 o
  -8   1   1      204.51      205.75      2.70 o
  -7   1   1        1.04        0.94      0.55 o
  -6   1   1      546.61      567.86      3.75 o
  -5   1   1      165.80      152.54      1.83 o
  -4   1   1      355.56      344.88      4.18 o
  -3   1   1       29.42       29.13      0.46 o
  -2   1   1     2840.92     2589.11      8.98 o
  -1   1   1     1592.27     1588.81      5.63 o
   0   1   1     1931.96     1379.98     21.20 o
   1   1   1     3370.86     3355.89     11.99 o
   2   1   1     2106.14     2033.69      8.06 o
   3   1   1      181.38      187.83      1.62 o
   4   1   1        0.10        1.16      0.19 o
   5   1   1        0.76        9.06      0.40 o
   6   1   1      404.36      433.19      2.71 o
   7   1   1       37.12       40.46      1.10 o
   8   1   1        5.72        5.60      0.64 o
   9   1   1        0.12       -0.13      0.89 o
  10   1   1        1.15       -0.20      0.97 o
  11   1   1       19.38       18.44      2.24 o
 -12   2   1        0.74       -0.28      1.50 o
 -11   2   1        0.23       -1.10      1.10 o
 -10   2   1        0.09        0.63      0.92 o
  -9   2   1        6.17        6.35      0.98 o
  -8   2   1        9.86       10.59      0.92 o
  -7   2   1        5.20        4.37      0.55 o
  -6   2   1        2.02        4.67      0.35 o
  -5   2   1      133.57      119.22      1.14 o
  -4   2   1     1017.41      960.26      5.23 o
  -3   2   1     8119.90     8067.95     30.27 o
  -2   2   1    16516.98    17701.39     61.21 o
  -1   2   1     1757.42     1688.00      5.48 o
   0   2   1     3715.48     3765.84     14.09 o
   1   2   1       29.54       25.82      0.33 o
   2   2   1     2460.45     2406.22      9.46 o
   3   2   1     1998.93     2020.65      8.60 o
   4   2   1      880.73      919.49      4.79 o
   5   2   1      362.08      369.31      2.58 o
   6   2   1      397.07      399.24      2.89 o
   7   2   1       18.94       23.08      0.79 o
   8   2   1        1.10        0.34      0.52 o
   9   2   1       10.40        9.87      1.13 o
  10   2   1       22.20       17.73      1.56 o
  11   2   1        4.72        2.11      1.17 o
 -11   3   1        0.79        0.54      1.11 o
 -10   3   1        2.29        0.72      0.93 o
  -9   3   1        2.81        1.18      0.85 o
  -8   3   1        6.06        6.58      0.77 o
  -7   3   1       15.78       15.95      0.79 o
  -6   3   1      290.17      284.13      2.15 o
  -5   3   1       12.96       13.07      0.41 o
  -4   3   1        0.07        0.43      0.21 o
  -3   3   1      640.45      681.83      3.55 o
  -2   3   1      498.84      446.81      4.09 o
  -1   3   1     4741.95     4765.59     15.54 o
   0   3   1     2221.19     1982.32      7.15 o
   1   3   1     1658.46     1676.73     10.41 o
   2   3   1     4250.97     4382.60     16.45 o
   3   3   1      275.72      270.53      2.19 o
   4   3   1     1209.20     1312.37      6.99 o
   5   3   1        8.63       15.13      0.62 o
   6   3   1       22.06       22.55      0.68 o
   7   3   1      249.96      258.03      2.46 o
   8   3   1        0.08       -0.46      0.46 o
   9   3   1        4.91        5.72      1.03 o
  10   3   1       17.28       19.44      1.61 o
  11   3   1        0.54       -0.10      1.21 o
 -11   4   1        3.38        2.64      1.22 o
 -10   4   1       18.02       21.17      1.69 o
  -9   4   1       10.15        8.50      1.03 o
  -8   4   1       11.22       12.79      0.96 o
  -7   4   1       59.55       50.57      1.56 o
  -6   4   1       79.63       68.61      1.04 o
  -5   4   1      601.22      608.72      3.90 o
  -4   4   1      862.53      876.17      4.82 o
  -3   4   1      438.72      367.13      2.25 o
  -2   4   1      492.91      465.46      4.92 o
  -1   4   1     8031.55     8599.83     29.43 o
   0   4   1      348.44      314.50      2.24 o
   1   4   1     5212.35     5105.33     20.11 o
   2   4   1     4031.01     4194.39     17.03 o
   3   4   1      268.60      261.73      2.07 o
   4   4   1      125.57      141.43      1.53 o
   5   4   1        0.24        0.46      0.32 o
   6   4   1      188.99      205.96      2.06 o
   7   4   1      111.29      126.44      1.79 o
   8   4   1       24.98       25.53      1.19 o
   9   4   1        4.89        3.55      0.92 o
  10   4   1       27.19       27.43      2.08 o
  11   4   1       15.29       16.51      1.69 o
 -11   5   1        1.38       -0.52      1.17 o
 -10   5   1        0.27        0.00      0.94 o
  -9   5   1       27.54       33.08      1.61 o
  -8   5   1        4.74        2.23      0.77 o
  -7   5   1       51.77       54.87      1.53 o
  -6   5   1       94.90       92.59      1.05 o
  -5   5   1       63.61       72.91      1.23 o
  -4   5   1        1.80        4.26      0.36 o
  -3   5   1      668.68      704.15      3.73 o
  -2   5   1       84.47       99.30      1.73 o
  -1   5   1      350.52      448.14      2.44 o
   0   5   1     1702.44     1658.16      7.44 o
   1   5   1      739.10      654.73      3.23 o
   2   5   1      202.02      190.48      1.53 o
   3   5   1      283.79      360.62      2.59 o
   4   5   1       90.02      103.20      1.23 o
   5   5   1       93.11       87.74      1.30 o
   6   5   1        5.21        3.45      0.46 o
   7   5   1        8.93       11.38      0.89 o
   8   5   1       12.65        9.74      0.90 o
   9   5   1        0.09        0.33      0.83 o
  10   5   1        6.08        4.22      1.11 o
  11   5   1        1.28       -0.19      1.29 o
 -11   6   1        2.54        3.01      1.35 o
 -10   6   1        4.00        2.37      1.11 o
  -9   6   1        7.95        7.75      1.16 o
  -8   6   1       32.70       32.30      1.41 o
  -7   6   1        0.04       -0.60      0.60 o
  -6   6   1       95.11       94.54      1.33 o
  -5   6   1       17.71       16.59      1.05 o
  -4   6   1      142.58      123.54      2.11 o
  -3   6   1     4590.36     4831.36     20.92 o
  -2   6   1     1223.33     1184.06      5.72 o
  -1   6   1       33.07       49.43      0.69 o
   0   6   1       45.37       46.61      0.76 o
   1   6   1      369.61      350.04      2.74 o
   2   6   1        2.27        3.23      0.37 o
   3   6   1     2071.89     2188.19     11.41 o
   4   6   1       65.24       85.05      1.08 o
   5   6   1       91.55       80.38      1.72 o
   6   6   1       34.75       40.88      1.23 o
   7   6   1        8.76        7.84      0.82 o
   8   6   1       71.34       59.36      2.34 o
   9   6   1        0.45       -0.27      0.82 o
  10   6   1        1.89        1.20      0.97 o
  11   6   1        2.18        2.32      1.27 o
 -11   7   1        0.73       -1.37      1.39 o
 -10   7   1       36.59       37.26      1.98 o
  -9   7   1       56.11       68.13      2.24 o
  -8   7   1       97.99      106.64      2.24 o
  -7   7   1        9.48       11.17      0.98 o
  -6   7   1        0.03        1.23      0.49 o
  -5   7   1        0.68        1.56      0.57 o
  -4   7   1       39.71       39.84      1.03 o
  -3   7   1      309.95      289.36      1.89 o
  -2   7   1        7.82        4.81      0.34 o
  -1   7   1        1.47        4.72      0.22 o
   0   7   1      131.15      148.61      1.32 o
   1   7   1        8.41        9.56      0.79 o
   2   7   1      127.09      174.12      1.67 o
   3   7   1      156.45      150.57      2.20 o
   4   7   1      452.72      488.84      3.32 o
   5   7   1      123.32      140.55      2.10 o
   6   7   1        0.03        0.40      0.53 o
   7   7   1       25.27       23.83      1.19 o
   8   7   1        2.88        3.44      0.80 o
   9   7   1      133.38      138.85      2.85 o
  10   7   1       13.90       13.49      1.40 o
 -10   8   1        2.17        4.52      1.17 o
  -9   8   1        5.10        5.81      1.06 o
  -8   8   1       17.36       19.08      1.29 o
  -7   8   1        9.35       15.30      1.44 o
  -6   8   1        9.26       10.45      0.75 o
  -5   8   1      409.86      418.89      3.57 o
  -4   8   1       21.84       22.41      0.61 o
  -3   8   1      468.85      452.52      3.92 o
  -2   8   1       80.96       68.66      1.02 o
  -1   8   1        1.80        6.08      0.38 o
   0   8   1       24.87       54.78      0.92 o
   1   8   1      479.08      466.32      2.95 o
   2   8   1      206.12      215.87      2.06 o
   3   8   1        2.16        4.94      0.55 o
   4   8   1      315.15      285.65      2.34 o
   5   8   1        3.86        3.88      0.47 o
   6   8   1       13.58       12.38      0.85 o
   7   8   1      129.42      128.12      2.17 o
   8   8   1       56.18       59.58      1.89 o
   9   8   1       18.18       14.93      1.30 o
  10   8   1        1.17       -0.70      1.19 o
 -10   9   1        8.67       11.40      1.50 o
  -9   9   1        0.03       -0.63      0.90 o
  -8   9   1        8.19        7.35      1.02 o
  -7   9   1        9.17       10.23      1.03 o
  -6   9   1       65.75       63.02      1.79 o
  -5   9   1      116.66      114.07      2.46 o
  -4   9   1       26.35       26.98      0.84 o
  -3   9   1       16.44       14.78      0.63 o
  -2   9   1        0.29        2.14      0.31 o
  -1   9   1        0.16        3.79      0.50 o
   0   9   1      170.95      175.66      1.77 o
   1   9   1      579.46      602.74      3.74 o
   2   9   1      995.45     1073.58      8.75 o
   3   9   1        7.59       13.74      0.70 o
   4   9   1       56.82       70.61      1.99 o
   5   9   1      235.84      222.03      2.58 o
   6   9   1        3.32        2.37      0.76 o
   7   9   1       61.85       53.53      1.85 o
   8   9   1        0.62        0.38      0.82 o
   9   9   1        3.49        1.92      1.08 o
  10   9   1        0.69        0.09      1.21 o
 -10  10   1        1.91       -0.86      1.33 o
  -9  10   1        7.39        7.34      1.32 o
  -8  10   1        4.10        3.60      0.99 o
  -7  10   1       15.93       16.76      1.76 o
  -6  10   1        4.22        3.63      0.79 o
  -5  10   1        4.33        5.30      0.75 o
  -4  10   1      180.96      204.57      2.38 o
  -3  10   1      116.27      106.53      1.62 o
  -2  10   1       38.28       40.77      0.90 o
  -1  10   1      196.21      219.38      2.00 o
   0  10   1      126.39      100.46      1.12 o
   1  10   1      247.32      252.64      2.57 o
   2  10   1        8.43        9.29      0.94 o
   3  10   1       23.36       17.67      1.34 o
   4  10   1      231.30      211.50      2.62 o
   5  10   1      430.36      461.65      4.45 o
   6  10   1       86.76       87.41      1.99 o
   7  10   1        0.51       -0.34      0.75 o
   8  10   1        5.60        3.40      1.09 o
   9  10   1        0.00        1.00      1.11 o
  -9  11   1       17.29       21.68      2.29 o
  -8  11   1        5.88        6.40      1.23 o
  -7  11   1       84.03       80.35      2.63 o
  -6  11   1       65.78       68.67      2.22 o
  -5  11   1        0.02        0.05      0.66 o
  -4  11   1        9.71        7.32      0.79 o
  -3  11   1        7.03        6.32      0.64 o
  -2  11   1       37.45       23.97      1.00 o
  -1  11   1      149.12      140.54      1.97 o
   0  11   1      127.08      143.86      1.89 o
   1  11   1       40.02       31.26      1.34 o
   2  11   1       33.62       25.46      1.03 o
   3  11   1       42.67       44.98      1.40 o
   4  11   1      185.94      179.97      2.47 o
   5  11   1       43.83       48.48      1.56 o
   6  11   1        1.67        1.78      0.72 o
   7  11   1       25.66       27.83      1.88 o
   8  11   1       16.75       13.94      1.49 o
   9  11   1        3.63        3.63      1.63 o
  -8  12   1        0.00        0.36      1.29 o
  -7  12   1        3.69        2.70      1.05 o
  -6  12   1      193.35      192.36      3.41 o
  -5  12   1        4.75        3.02      0.91 o
  -4  12   1        6.54        5.77      0.83 o
  -3  12   1       20.29       25.18      1.23 o
  -2  12   1       18.40       16.77      1.02 o
  -1  12   1        7.96        9.12      0.89 o
   0  12   1       52.36       47.18      1.49 o
   1  12   1       27.36       37.13      1.39 o
   2  12   1       42.65       39.99      1.39 o
   3  12   1       14.95       16.66      0.97 o
   4  12   1       14.31       10.55      0.99 o
   5  12   1       32.55       28.11      1.39 o
   6  12   1        7.21        4.84      1.29 o
   7  12   1       32.65       29.93      1.98 o
   8  12   1       27.94       31.77      2.39 o
  -8  13   1        4.39        0.42      1.54 o
  -7  13   1       44.50       42.20      2.51 o
  -6  13   1       58.75       66.95      3.06 o
  -5  13   1        0.08        0.83      0.87 o
  -4  13   1        3.10        1.55      0.71 o
  -3  13   1       12.88       17.99      1.29 o
  -2  13   1       24.22       26.08      1.32 o
  -1  13   1        4.91        2.27      0.72 o
   0  13   1       91.23       92.97      2.98 o
   1  13   1       64.94       54.87      2.17 o
   2  13   1        2.92        2.89      0.71 o
   3  13   1       16.53       22.30      1.18 o
   4  13   1       25.70       26.71      1.28 o
   5  13   1       80.75       86.62      3.29 o
   6  13   1        9.29       10.32      1.58 o
   7  13   1       58.66       55.39      2.92 o
   8  13   1       14.80        8.20      2.33 o
  -7  14   1        5.15        5.45      1.91 o
  -6  14   1        7.86        6.94      1.30 o
  -5  14   1       48.78       54.11      2.06 o
  -4  14   1       15.89       15.00      1.24 o
  -3  14   1       27.14       26.00      1.54 o
  -2  14   1       16.14       18.52      1.27 o
  -1  14   1        1.59        1.28      0.74 o
   0  14   1       44.35       47.36      1.78 o
   1  14   1        0.98        1.15      0.79 o
   2  14   1        2.52        3.49      0.81 o
   3  14   1       28.53       28.85      1.52 o
   4  14   1        0.09        0.36      0.76 o
   5  14   1        0.66        0.16      0.90 o
   6  14   1       21.27       14.71      2.14 o
   7  14   1       36.71       33.71      2.54 o
  -6  15   1        0.04       -1.52      1.52 o
  -5  15   1        0.74        0.23      0.92 o
  -4  15   1        3.79        1.82      0.95 o
  -3  15   1       14.55       11.24      1.24 o
  -2  15   1       62.28       58.47      2.16 o
  -1  15   1       10.17       10.29      1.20 o
   0  15   1        4.31        1.78      0.82 o
   1  15   1        5.63        2.13      0.81 o
   2  15   1        0.01       -0.05      0.84 o
   3  15   1       88.56       95.84      2.58 o
   4  15   1        0.01       -0.25      0.96 o
   5  15   1        6.38        7.01      1.22 o
   6  15   1        1.34        1.68      1.42 o
  -5  16   1        1.57        0.42      1.27 o
  -4  16   1        0.56        0.67      1.29 o
  -3  16   1       12.10       10.98      1.30 o
  -2  16   1        4.81        6.15      1.22 o
  -1  16   1        4.58        3.74      1.03 o
   0  16   1        4.62        2.94      1.15 o
   1  16   1        0.25       -0.78      0.78 o
   2  16   1        5.13        4.74      1.09 o
   3  16   1       13.79       16.66      2.17 o
   4  16   1        9.62        9.11      1.49 o
   5  16   1        0.30       -1.03      1.13 o
  -3  17   1        2.63        1.51      1.10 o
  -2  17   1        0.07       -0.23      0.92 o
  -1  17   1        4.67        5.63      1.16 o
   0  17   1        6.23        6.89      1.27 o
   1  17   1        1.44        1.14      0.97 o
   2  17   1        3.90        1.39      1.08 o
   3  17   1        2.64        1.38      1.26 o
 -12   0   2        7.58        5.73      2.61 o
 -10   0   2      368.11      404.57      9.28 o
  -8   0   2      138.74      129.12      5.14 o
  -6   0   2       33.58       10.31      0.94 o
  -4   0   2      703.46      689.89      5.51 o
  -2   0   2      108.58       77.73      0.97 o
   0   0   2     5100.91     4993.60     22.16 o
   2   0   2     1613.65     1510.97      8.75 o
   4   0   2      360.69      398.97      3.66 o
   6   0   2      506.99      527.13      4.86 o
   8   0   2       54.99       50.89      1.98 o
  10   0   2        6.06        4.93      1.68 o
 -12   1   2        0.00       -1.00      1.46 o
 -11   1   2       47.34       46.31      2.77 o
 -10   1   2       43.16       43.56      2.23 o
  -9   1   2       32.60       34.31      1.56 o
  -8   1   2       11.70       11.65      0.95 o
  -7   1   2       13.59        8.47      0.72 o
  -6   1   2        2.15        3.11      0.38 o
  -5   1   2      459.94      424.81      3.72 o
  -4   1   2     2810.57     2651.50     12.22 o
  -3   1   2     1209.82     1245.13      5.59 o
  -2   1   2    13386.24    13693.99     47.70 o
  -1   1   2      466.54      509.48      3.52 o
   0   1   2     1403.61     1372.82      4.71 o
   1   1   2      297.99      290.81      1.74 o
   2   1   2     1082.76     1032.62      4.11 o
   3   1   2      294.35      280.77      3.00 o
   4   1   2       23.59       20.17      1.19 o
   5   1   2      377.10      354.23      2.33 o
   6   1   2       60.67       58.86      1.15 o
   7   1   2        1.61        2.87      0.55 o
   8   1   2        3.97        3.43      0.63 o
   9   1   2        0.35       -0.82      0.82 o
  10   1   2       50.31       56.73      2.99 o
  11   1   2       11.43       10.70      1.48 o
 -12   2   2        1.67       -1.32      1.43 o
 -11   2   2       12.90        7.92      2.23 o
 -10   2   2        5.99        6.29      1.45 o
  -9   2   2       17.90       13.24      1.27 o
  -8   2   2      216.45      217.05      2.83 o
  -7   2   2        6.26        4.67      0.49 o
  -6   2   2       33.77       38.60      0.82 o
  -5   2   2        7.47       12.44      0.55 o
  -4   2   2      189.15      206.89      1.59 o
  -3   2   2       68.05       58.88      0.63 o
  -2   2   2     7966.57     8137.08     27.38 o
  -1   2   2      232.19      233.08      2.21 o
   0   2   2       94.63       73.05      0.58 o
   1   2   2      459.75      386.95      2.93 o
   2   2   2     3777.77     3905.81     15.10 o
   3   2   2      693.62      721.58      5.85 o
   4   2   2      495.72      530.38      3.29 o
   5   2   2     2191.68     2304.34     11.75 o
   6   2   2      301.92      329.37      2.66 o
   7   2   2       79.56       66.22      1.26 o
   8   2   2       29.55       32.79      1.22 o
   9   2   2        5.67        3.16      1.05 o
  10   2   2       27.23       23.60      1.71 o
  11   2   2        4.91        0.84      1.19 o
 -11   3   2       22.09       19.00      1.85 o
 -10   3   2        0.57       -0.08      0.96 o
  -9   3   2        3.91        2.30      0.84 o
  -8   3   2        7.45        6.96      1.33 o
  -7   3   2       50.84       48.50      1.33 o
  -6   3   2      112.56      119.97      1.54 o
  -5   3   2        7.84        3.53      0.34 o
  -4   3   2      525.92      523.17      2.92 o
  -3   3   2      328.76      353.88      2.13 o
  -2   3   2       96.22      126.51      1.33 o
  -1   3   2        0.01        2.30      0.20 o
   0   3   2      215.83      206.66      1.07 o
   1   3   2     1831.17     1722.65      6.95 o
   3   3   2      174.92      180.50      1.38 o
   4   3   2      297.45      296.31      2.52 o
   5   3   2      236.63      227.57      2.17 o
   6   3   2        0.21        0.12      0.40 o
   7   3   2        7.66        7.37      0.67 o
   8   3   2       22.78       23.23      0.99 o
   9   3   2        3.24        2.01      0.87 o
  10   3   2        0.95       -1.05      1.05 o
  11   3   2        3.20        1.67      1.30 o
 -11   4   2       34.15       40.66      2.15 o
 -10   4   2       57.86       51.43      2.58 o
  -9   4   2       19.82       24.01      1.38 o
  -8   4   2       46.71       45.86      1.71 o
  -7   4   2       66.69       66.51      1.66 o
  -6   4   2      416.19      411.86      2.96 o
  -5   4   2       13.65       20.20      0.85 o
  -4   4   2      644.46      651.84      3.96 o
  -3   4   2       17.13       16.46      0.70 o
  -2   4   2      260.37      225.91      1.81 o
  -1   4   2        0.92        1.13      0.20 o
   0   4   2     3521.35     3687.72     13.64 o
   1   4   2     2220.62     2271.46      9.95 o
   2   4   2       17.36       15.18      0.84 o
   3   4   2     1606.56     1670.59      9.10 o
   4   4   2        4.53       10.09      0.62 o
   5   4   2       48.89       40.06      0.97 o
   6   4   2        0.03        0.20      0.37 o
   7   4   2      115.34      120.62      1.81 o
   8   4   2      227.27      222.61      2.83 o
   9   4   2        3.29        1.88      0.89 o
  10   4   2       18.45       18.23      1.54 o
  11   4   2        6.22        5.36      1.73 o
 -11   5   2        2.80        2.98      1.19 o
 -10   5   2        2.88        4.73      1.15 o
  -9   5   2        0.24        1.01      0.81 o
  -8   5   2        0.09       -0.16      0.65 o
  -7   5   2      254.58      259.65      2.97 o
  -6   5   2       45.53       53.11      1.06 o
  -5   5   2        5.11        7.73      0.65 o
  -4   5   2        0.01       11.48      0.54 o
  -3   5   2      119.57      105.94      1.12 o
  -2   5   2      231.49      279.62      2.73 o
  -1   5   2      292.31      295.07      1.58 o
   0   5   2       13.93        8.17      0.51 o
   1   5   2      139.70      117.60      1.32 o
   2   5   2     1765.50     1780.48      9.77 o
   3   5   2      247.29      261.57      1.89 o
   4   5   2        0.14        2.62      0.26 o
   5   5   2        0.00        0.23      0.34 o
   6   5   2       79.25       78.63      1.45 o
   7   5   2      181.48      164.10      2.18 o
   8   5   2        2.76        2.60      0.70 o
   9   5   2       43.40       38.50      2.01 o
  10   5   2        0.04        0.59      1.03 o
  11   5   2        1.39        1.75      1.28 o
 -11   6   2        5.09        4.75      1.30 o
 -10   6   2        1.53        1.50      1.06 o
  -9   6   2       22.11       21.93      1.40 o
  -8   6   2        0.01        1.04      0.71 o
  -7   6   2       97.78       99.55      1.99 o
  -6   6   2      133.91      115.17      1.67 o
  -5   6   2        0.00        1.78      0.41 o
  -4   6   2       62.92       38.17      1.47 o
  -3   6   2       52.36       51.36      1.65 o
  -2   6   2      143.93      115.30      0.98 o
  -1   6   2      132.02      143.84      1.14 o
   0   6   2      278.48      216.38      1.54 o
   1   6   2      109.35      104.28      1.03 o
   2   6   2      619.96      601.16      4.68 o
   3   6   2        1.34        4.22      0.53 o
   4   6   2      104.49       85.79      1.10 o
   5   6   2       92.25       94.21      1.20 o
   6   6   2        7.24        9.53      0.65 o
   7   6   2        2.16        2.35      0.62 o
   8   6   2       96.26       83.42      2.03 o
   9   6   2      104.49      106.37      2.96 o
  10   6   2       10.71       11.85      1.44 o
  11   6   2        0.11        0.43      1.28 o
 -11   7   2        0.00       -1.23      1.26 o
 -10   7   2        8.99        8.79      1.29 o
  -9   7   2        0.88       -0.23      0.90 o
  -8   7   2        0.26        0.31      0.80 o
  -7   7   2       98.85      101.09      2.04 o
  -6   7   2        4.11        2.46      0.56 o
  -5   7   2       87.78       94.82      1.46 o
  -4   7   2      179.26      199.87      1.91 o
  -3   7   2       10.05        8.68      0.55 o
  -2   7   2      105.55      120.69      1.81 o
  -1   7   2      871.35      938.70      4.73 o
   0   7   2      524.43      515.05      3.13 o
   1   7   2      732.36      849.49      4.76 o
   2   7   2       51.93       52.11      0.69 o
   3   7   2      569.07      563.22      3.89 o
   4   7   2       50.36       48.37      0.84 o
   5   7   2       42.93       48.35      1.06 o
   6   7   2       17.82       19.22      0.88 o
   7   7   2        1.35        2.41      0.61 o
   8   7   2       34.26       28.78      1.31 o
   9   7   2        2.58        2.14      0.84 o
  10   7   2        2.82        2.76      1.27 o
 -10   8   2        0.50        2.42      1.19 o
  -9   8   2       34.54       35.71      1.78 o
  -8   8   2       83.39       86.79      3.27 o
  -7   8   2       11.15        7.43      1.17 o
  -6   8   2       13.11       18.86      1.27 o
  -5   8   2       34.03       30.82      1.11 o
  -4   8   2      151.08      151.15      2.04 o
  -3   8   2       80.10       68.17      1.23 o
  -2   8   2        0.72        1.42      0.29 o
  -1   8   2      111.08      138.98      1.37 o
   0   8   2       10.87       13.78      0.65 o
   1   8   2       14.38        6.75      0.38 o
   2   8   2        4.19        5.61      0.38 o
   3   8   2      131.97      138.28      2.09 o
   4   8   2        2.39        3.68      0.46 o
   5   8   2        5.17        7.17      0.47 o
   6   8   2       61.57       56.75      1.44 o
   7   8   2      173.26      179.43      2.65 o
   8   8   2       33.62       30.61      1.43 o
   9   8   2       14.23       14.09      1.44 o
  10   8   2       25.20       22.98      2.32 o
 -10   9   2       31.97       39.04      2.15 o
  -9   9   2        0.22        1.19      1.10 o
  -8   9   2        1.16        1.36      0.84 o
  -7   9   2       13.23       13.75      1.04 o
  -6   9   2      104.81      107.05      1.99 o
  -5   9   2      439.22      463.43      4.15 o
  -4   9   2       32.15       30.08      0.99 o
  -3   9   2        5.63        4.85      0.49 o
  -2   9   2      205.84      205.50      1.98 o
  -1   9   2       41.06       70.38      1.33 o
   0   9   2       83.66       82.12      1.11 o
   1   9   2      351.24      320.78      2.39 o
   2   9   2        1.94        1.24      0.29 o
   3   9   2      138.68      124.45      1.51 o
   4   9   2      181.15      191.96      2.23 o
   5   9   2       81.25       73.39      2.18 o
   6   9   2       46.72       37.25      1.31 o
   7   9   2       14.54       12.93      1.27 o
   8   9   2        5.60        2.62      1.07 o
   9   9   2        0.14        1.49      1.14 o
  10   9   2       12.12       14.23      1.87 o
 -10  10   2        7.39        6.36      1.47 o
  -9  10   2        0.23        1.30      1.17 o
  -8  10   2       13.64       11.23      1.34 o
  -7  10   2        1.50        0.21      0.79 o
  -6  10   2       33.07       31.22      1.35 o
  -5  10   2       16.70       19.54      1.00 o
  -4  10   2      160.87      146.91      2.42 o
  -3  10   2      218.94      236.25      3.67 o
  -2  10   2      248.07      240.22      2.70 o
  -1  10   2       45.47       52.22      1.33 o
   0  10   2       20.45       14.49      0.55 o
   1  10   2       58.70       53.06      1.12 o
   2  10   2      193.49      149.79      1.78 o
   3  10   2       39.74       30.20      0.99 o
   4  10   2        2.75        0.96      0.69 o
   5  10   2       57.41       58.95      1.97 o
   6  10   2        6.95        2.84      0.92 o
   7  10   2        6.95        2.75      1.00 o
   8  10   2       10.80        9.28      1.29 o
   9  10   2        0.39       -1.02      1.02 o
  -9  11   2       16.65       23.58      2.14 o
  -8  11   2       11.04        9.82      1.30 o
  -7  11   2        4.96        3.98      1.09 o
  -6  11   2       13.45       12.66      1.08 o
  -5  11   2       46.94       48.99      1.62 o
  -4  11   2      294.22      289.04      3.72 o
  -3  11   2        3.33        4.07      0.60 o
  -2  11   2       24.48       31.95      1.09 o
  -1  11   2       22.89       25.09      1.11 o
   0  11   2       40.61       44.36      1.34 o
   1  11   2        2.45        2.51      0.55 o
   2  11   2       93.64      105.72      2.11 o
   3  11   2        9.30       12.23      0.80 o
   4  11   2       30.84       28.65      1.08 o
   5  11   2       21.74       17.20      1.25 o
   6  11   2        2.09        4.41      1.02 o
   7  11   2       14.84       15.07      1.56 o
   8  11   2        6.24        6.24      1.29 o
   9  11   2       12.34       16.74      1.84 o
  -8  12   2       15.22       18.74      2.12 o
  -7  12   2        0.09        0.71      0.97 o
  -6  12   2        6.59        0.71      0.96 o
  -5  12   2       31.15       27.89      1.45 o
  -4  12   2       26.33       16.01      1.08 o
  -3  12   2       99.67       89.68      2.05 o
  -2  12   2        7.51        9.35      0.89 o
  -1  12   2      192.74      207.86      2.98 o
   0  12   2        0.07        0.75      0.58 o
   1  12   2      191.27      189.73      2.85 o
   2  12   2       23.88       22.43      1.13 o
   3  12   2       22.32       24.61      1.17 o
   4  12   2        2.61        3.65      0.67 o
   5  12   2        7.01        2.15      0.94 o
   6  12   2        0.45        0.69      0.95 o
   7  12   2        0.37       -0.08      1.05 o
   8  12   2        1.82        0.53      1.17 o
  -8  13   2       16.76       17.70      2.18 o
  -7  13   2        4.40        3.38      1.33 o
  -6  13   2        0.03        1.02      0.96 o
  -5  13   2        0.57        0.14      0.88 o
  -4  13   2       78.71       87.08      2.55 o
  -3  13   2        2.56        2.96      0.84 o
  -2  13   2       11.43        9.59      1.04 o
  -1  13   2        3.36        4.89      0.83 o
   0  13   2       12.28       12.12      1.01 o
   1  13   2        4.98        4.03      0.74 o
   2  13   2        3.48        5.82      0.82 o
   3  13   2        1.46        1.13      0.66 o
   4  13   2        4.23        3.85      0.91 o
   5  13   2       10.97        5.36      1.11 o
   6  13   2      179.16      208.52      4.64 o
   7  13   2       10.71       12.46      2.47 o
  -7  14   2        2.47        4.61      1.51 o
  -6  14   2        0.05       -0.03      1.13 o
  -5  14   2        0.24       -0.35      0.87 o
  -4  14   2       50.32       58.18      2.07 o
  -3  14   2       40.31       38.86      1.79 o
  -2  14   2       71.61       67.30      2.24 o
  -1  14   2       25.62       31.44      1.52 o
   0  14   2        1.57        0.59      0.74 o
   1  14   2        8.22        8.54      0.96 o
   2  14   2        1.58       -0.09      0.65 o
   3  14   2        4.65        5.47      0.86 o
   4  14   2       16.61       19.90      1.47 o
   5  14   2       13.74       11.63      1.32 o
   6  14   2       10.17       14.17      1.86 o
   7  14   2        0.93        1.57      1.58 o
  -6  15   2       24.58       23.04      2.27 o
  -5  15   2        0.07        0.34      1.02 o
  -4  15   2        1.14        0.90      0.90 o
  -3  15   2       20.39       23.37      1.51 o
  -2  15   2        2.42        4.96      1.12 o
  -1  15   2       23.87       26.64      1.59 o
   0  15   2        0.01       -0.68      0.68 o
   1  15   2        1.31        1.15      0.86 o
   2  15   2       55.01       57.41      2.11 o
   3  15   2       19.02       22.34      1.76 o
   4  15   2       96.14      116.82      3.15 o
   5  15   2        3.87        1.58      1.15 o
   6  15   2        0.24       -0.93      1.34 o
  -5  16   2        0.57        1.31      1.21 o
  -4  16   2        8.13        6.77      1.26 o
  -3  16   2        2.24        3.76      1.02 o
  -2  16   2       85.31       95.88      2.82 o
  -1  16   2        1.49        0.85      0.91 o
   0  16   2        7.04        4.66      1.04 o
   1  16   2        2.00        1.32      0.89 o
   2  16   2        0.02       -0.81      0.85 o
   3  16   2        0.30        0.44      1.20 o
   4  16   2        8.02        5.48      1.43 o
  -3  17   2        1.26        1.22      1.12 o
  -2  17   2        2.55        1.29      1.33 o
  -1  17   2        0.01        0.20      1.00 o
   0  17   2       17.24       17.03      1.62 o
   1  17   2       10.83       13.89      1.61 o
   2  17   2        3.00        2.24      1.24 o
 -11   0   3       29.68       33.45      3.44 o
  -9   0   3      484.96      507.72      7.51 o
  -7   0   3       64.13       45.26      2.28 o
  -5   0   3      463.38      499.33      4.42 o
  -3   0   3      627.18      627.36      5.92 o
  -1   0   3     3697.32     3725.22     20.38 o
   1   0   3     5654.22     5622.25     27.82 o
   3   0   3       10.39        8.90      0.60 o
   5   0   3      267.73      244.13      3.11 o
   7   0   3       18.55       18.73      1.08 o
   9   0   3       20.13       19.51      2.07 o
  11   0   3       24.99       27.78      2.97 o
 -12   1   3        2.53       -1.28      1.66 o
 -11   1   3        0.00       -1.02      1.39 o
 -10   1   3      288.46      314.07      4.86 o
  -9   1   3        5.60        7.49      0.99 o
  -8   1   3       39.23       47.50      1.70 o
  -7   1   3      120.21      103.00      1.78 o
  -6   1   3       46.67       48.36      1.06 o
  -5   1   3      180.57      143.47      1.36 o
  -4   1   3     2225.73     2277.48     12.33 o
  -3   1   3      352.21      371.18      2.52 o
  -2   1   3      359.85      335.36      1.77 o
  -1   1   3      596.10      602.38      4.88 o
   0   1   3      594.38      533.33      2.03 o
   1   1   3     1058.81     1059.65      4.95 o
   2   1   3      709.61      672.76      3.14 o
   3   1   3     1091.82     1102.72      5.36 o
   4   1   3       30.22       37.98      1.27 o
   5   1   3        9.01       14.45      0.63 o
   6   1   3      167.09      171.56      1.76 o
   7   1   3        7.13        5.86      0.59 o
   8   1   3       37.16       34.81      1.39 o
   9   1   3       37.10       32.87      2.08 o
  10   1   3       23.43       19.53      1.63 o
  11   1   3       14.15       12.69      1.65 o
 -12   2   3       25.71       23.73      2.31 o
 -11   2   3        3.20        5.26      1.57 o
 -10   2   3       23.13       24.69      1.74 o
  -9   2   3       17.95       21.42      1.41 o
  -8   2   3      154.03      154.88      2.46 o
  -7   2   3        1.44        1.89      0.46 o
  -6   2   3        0.13        0.26      0.33 o
  -5   2   3       87.11       62.50      0.89 o
  -4   2   3      221.76      210.68      2.98 o
  -3   2   3        1.71        7.91      0.32 o
  -2   2   3      552.32      433.42      2.28 o
  -1   2   3     6382.71     6104.35     20.23 o
   0   2   3        0.24        8.57      0.40 o
   1   2   3      707.67      623.36      2.74 o
   2   2   3      325.94      297.58      1.80 o
   3   2   3      287.38      290.27      2.30 o
   4   2   3       75.55       99.61      1.65 o
   5   2   3      569.92      598.45      4.23 o
   6   2   3       60.53       56.68      1.16 o
   7   2   3       90.26       80.43      1.57 o
   8   2   3        1.30        0.83      0.63 o
   9   2   3        7.99        3.24      1.01 o
  10   2   3       16.51       14.54      1.50 o
  11   2   3        0.02       -1.09      1.20 o
 -11   3   3       51.56       55.67      2.41 o
 -10   3   3        9.30        8.46      1.28 o
  -9   3   3      178.01      181.58      3.51 o
  -8   3   3      859.75      869.21      7.08 o
  -7   3   3      458.05      435.19      3.72 o
  -6   3   3      897.02      912.24      5.71 o
  -5   3   3      430.78      425.45      2.85 o
  -4   3   3       82.35      110.67      1.10 o
  -3   3   3     1070.70     1174.46      5.54 o
  -2   3   3      541.25      524.95      2.53 o
  -1   3   3     1806.13     1856.73      6.89 o
   0   3   3     1030.70     1086.98      6.82 o
   1   3   3        8.54       33.92      0.77 o
   2   3   3        6.64       10.68      0.57 o
   3   3   3      326.05      304.92      1.96 o
   4   3   3      993.45      987.09      5.78 o
   5   3   3       12.99       17.44      0.59 o
   6   3   3       30.37       29.90      0.92 o
   7   3   3        2.57        1.70      0.55 o
   8   3   3      201.00      213.69      2.66 o
   9   3   3        0.28       -0.85      0.85 o
  10   3   3       14.87        9.99      1.37 o
  11   3   3       18.81       19.49      1.93 o
 -11   4   3       80.68       91.55      2.96 o
 -10   4   3       11.30       14.06      1.39 o
  -9   4   3      166.75      186.15      3.93 o
  -8   4   3      254.82      250.48      3.17 o
  -7   4   3      123.30      134.67      3.23 o
  -6   4   3       20.60       20.28      0.78 o
  -5   4   3     1814.00     1751.69      9.29 o
  -4   4   3      240.82      249.59      1.98 o
  -3   4   3      909.93      822.03      3.91 o
  -2   4   3        3.81       15.05      0.53 o
  -1   4   3      162.79      212.26      2.40 o
   0   4   3      637.04      628.29      4.79 o
   1   4   3      518.77      536.84      4.80 o
   2   4   3      179.50      167.17      1.72 o
   3   4   3     1387.90     1405.20      7.67 o
   4   4   3      143.51      139.56      1.34 o
   5   4   3      358.44      360.13      2.92 o
   6   4   3       81.20       89.08      2.24 o
   7   4   3      118.21      123.87      2.12 o
   8   4   3        0.00        0.60      0.58 o
   9   4   3       16.38       13.87      1.42 o
  10   4   3        1.93        0.89      1.04 o
  11   4   3        1.15       -0.49      1.29 o
 -11   5   3       13.98       10.30      1.54 o
 -10   5   3       74.02       75.72      2.98 o
  -9   5   3        4.08        4.12      1.07 o
  -8   5   3       29.54       23.99      1.19 o
  -7   5   3      277.07      271.95      3.08 o
  -6   5   3      204.42      205.86      1.99 o
  -5   5   3      181.32      195.15      3.15 o
  -4   5   3       14.39        8.85      0.50 o
  -3   5   3      414.81      424.96      2.51 o
  -2   5   3     1369.99     1389.70      6.21 o
  -1   5   3      695.80      620.97      4.29 o
   0   5   3      840.53      785.28      4.39 o
   1   5   3      312.04      327.02      2.08 o
   2   5   3     1340.88     1388.08      8.64 o
   3   5   3      227.65      233.98      2.54 o
   4   5   3        0.13        2.40      0.31 o
   5   5   3      164.67      194.00      1.82 o
   6   5   3        4.69        4.29      0.56 o
   7   5   3       12.30       12.64      0.78 o
   8   5   3       39.17       34.41      1.28 o
   9   5   3        0.70       -0.53      0.78 o
  10   5   3       13.80       11.17      1.42 o
  11   5   3       19.24       23.85      1.93 o
 -11   6   3       75.51       81.98      2.97 o
 -10   6   3        4.40        8.68      1.28 o
  -9   6   3       74.01       75.07      2.28 o
  -8   6   3        1.53        3.08      0.75 o
  -7   6   3      798.08      824.06      6.36 o
  -6   6   3      595.63      585.22      5.54 o
  -5   6   3        1.92        2.97      0.50 o
  -4   6   3       49.11       55.20      1.13 o
  -3   6   3        5.51        2.29      0.29 o
  -2   6   3      287.92      290.58      1.81 o
  -1   6   3      411.09      399.46      2.23 o
   0   6   3        0.91        0.80      0.23 o
   1   6   3      156.54      122.40      1.33 o
   2   6   3       98.40       72.76      1.09 o
   3   6   3      525.66      607.52      5.18 o
   4   6   3      189.65      201.44      2.29 o
   5   6   3        1.54        1.58      0.41 o
   6   6   3       63.99       63.04      1.80 o
   7   6   3       51.73       45.46      1.51 o
   8   6   3        0.92        0.27      0.61 o
   9   6   3        2.18        3.22      0.88 o
  10   6   3       11.19       10.34      1.47 o
 -11   7   3        0.76        1.73      1.53 o
 -10   7   3        1.58        3.16      1.08 o
  -9   7   3        0.24        1.79      0.88 o
  -8   7   3        3.25        5.51      0.83 o
  -7   7   3      145.33      136.07      2.35 o
  -6   7   3      115.51       96.45      1.78 o
  -5   7   3        4.16        9.35      0.65 o
  -4   7   3        0.30        1.62      0.37 o
  -3   7   3       40.91       30.09      1.24 o
  -2   7   3      311.96      280.29      2.05 o
  -1   7   3      182.43      182.55      1.58 o
   0   7   3      249.83      232.82      2.08 o
   1   7   3       90.11       91.48      1.46 o
   2   7   3       48.15       26.28      1.17 o
   3   7   3       34.02       44.48      1.19 o
   4   7   3       46.07       43.48      1.15 o
   5   7   3        3.75        2.58      0.66 o
   6   7   3        2.10        1.93      0.50 o
   7   7   3        4.13        0.89      0.56 o
   8   7   3        3.41        1.92      0.69 o
   9   7   3        9.35        8.61      1.23 o
  10   7   3       14.43       16.86      2.24 o
 -10   8   3        6.71        5.41      1.40 o
  -9   8   3       26.65       28.17      1.89 o
  -8   8   3        2.48        1.75      0.74 o
  -7   8   3       50.15       48.55      1.64 o
  -6   8   3      154.19      145.06      2.23 o
  -5   8   3      420.27      405.95      3.60 o
  -4   8   3        0.17        0.12      0.35 o
  -3   8   3       72.96       83.40      1.64 o
  -2   8   3       90.22       89.39      1.22 o
  -1   8   3      675.04      663.79      4.06 o
   0   8   3        0.28       12.72      0.78 o
   1   8   3      152.84      174.73      1.46 o
   2   8   3      311.86      286.91      2.39 o
   3   8   3       64.12       78.80      1.45 o
   4   8   3        0.44        3.60      0.56 o
   5   8   3       83.01       65.06      1.77 o
   6   8   3       47.48       32.41      1.38 o
   7   8   3        4.03        2.01      0.84 o
   8   8   3        4.32        3.03      1.05 o
   9   8   3        0.95        1.75      1.10 o
  10   8   3        4.73        2.36      1.64 o
 -10   9   3        5.77        4.67      1.33 o
  -9   9   3        2.84        3.22      1.28 o
  -8   9   3       47.02       49.61      2.03 o
  -7   9   3       64.88       66.47      2.12 o
  -6   9   3       68.67       65.62      1.70 o
  -5   9   3      524.69      543.12      4.86 o
  -4   9   3       32.95       31.75      1.20 o
  -3   9   3       61.06       73.25      1.32 o
  -2   9   3       93.81       75.85      1.26 o
  -1   9   3       23.01       35.11      1.39 o
   0   9   3       15.63       11.65      0.74 o
   1   9   3        0.11        0.66      0.27 o
   2   9   3       20.23       15.79      0.57 o
   3   9   3       92.57       86.23      1.65 o
   4   9   3       16.63       19.23      0.94 o
   5   9   3       48.21       56.61      1.75 o
   6   9   3       10.64        7.61      1.00 o
   7   9   3       50.72       47.85      2.09 o
   8   9   3        4.27        4.85      1.15 o
   9   9   3        9.63        7.45      1.38 o
  -9  10   3       26.56       26.32      2.09 o
  -8  10   3        0.26       -0.13      0.95 o
  -7  10   3        4.44        4.50      1.15 o
  -6  10   3       13.51       13.13      1.08 o
  -5  10   3      454.51      463.86      4.87 o
  -4  10   3      148.73      170.88      2.67 o
  -3  10   3       55.99       44.25      1.59 o
  -2  10   3        2.72        2.46      0.52 o
  -1  10   3       21.03       25.00      0.78 o
   0  10   3        1.64        4.46      0.43 o
   1  10   3       26.77       31.40      0.93 o
   2  10   3        0.18        2.72      0.41 o
   3  10   3        0.02       -0.19      0.53 o
   4  10   3        0.65        3.22      0.69 o
   5  10   3      130.47      127.10      2.59 o
   6  10   3       17.91       14.44      1.31 o
   7  10   3       22.55       22.61      1.62 o
   8  10   3        5.58        4.64      1.22 o
   9  10   3        1.34       -1.21      1.21 o
  -9  11   3        1.02       -0.23      1.52 o
  -8  11   3       21.28       22.25      1.71 o
  -7  11   3        0.12        0.34      0.92 o
  -6  11   3       49.81       55.76      2.15 o
  -5  11   3       25.12       22.03      1.31 o
  -4  11   3        0.49        1.04      0.64 o
  -3  11   3      156.87      176.99      2.51 o
  -2  11   3       33.91       21.84      0.96 o
  -1  11   3      151.17      164.37      2.71 o
   0  11   3       29.34       42.03      1.42 o
   1  11   3       21.91       14.99      0.85 o
   2  11   3       14.52       13.69      0.80 o
   3  11   3      202.26      214.04      2.69 o
   4  11   3       71.19       56.72      1.79 o
   5  11   3       15.65       17.03      1.18 o
   6  11   3       18.94       10.30      1.26 o
   7  11   3        2.84        2.72      1.14 o
   8  11   3       33.59       43.31      2.30 o
  -8  12   3        0.99        0.47      1.26 o
  -7  12   3        1.23        3.05      1.05 o
  -6  12   3        0.30        0.18      0.88 o
  -5  12   3       24.81       21.91      1.36 o
  -4  12   3       43.43       48.48      1.92 o
  -3  12   3      396.32      409.60      4.75 o
  -2  12   3       44.00       48.25      1.53 o
  -1  12   3      175.31      166.91      2.47 o
   0  12   3        0.06        1.18      0.59 o
   1  12   3       10.63       17.90      1.02 o
   2  12   3       14.36       13.64      0.85 o
   3  12   3      107.57      133.12      2.49 o
   4  12   3        9.73        8.46      0.98 o
   5  12   3        8.24        5.89      1.09 o
   6  12   3       25.40       22.83      1.66 o
   7  12   3       31.25       33.51      2.00 o
   8  12   3        3.99        1.37      1.18 o
  -8  13   3        5.49        2.62      1.50 o
  -7  13   3       39.00       42.28      3.31 o
  -6  13   3        1.42        1.48      1.14 o
  -5  13   3        4.07        1.95      1.18 o
  -4  13   3       90.55      101.56      2.48 o
  -3  13   3      233.04      240.53      3.61 o
  -2  13   3       31.26       30.48      1.58 o
  -1  13   3        0.56        1.33      0.70 o
   0  13   3      292.37      291.85      3.98 o
   1  13   3        5.03        4.91      0.84 o
   2  13   3      123.30      121.28      2.26 o
   3  13   3        8.04        7.63      1.01 o
   4  13   3        3.92        2.23      0.89 o
   5  13   3       22.82       19.63      1.67 o
   6  13   3        2.06        3.51      1.29 o
   7  13   3        0.20        1.19      1.39 o
  -7  14   3        0.52        1.68      1.42 o
  -6  14   3        0.00       -0.49      1.18 o
  -5  14   3        1.26        2.35      1.10 o
  -4  14   3        3.95        2.38      0.93 o
  -3  14   3       18.42       24.86      1.50 o
  -2  14   3       33.85       35.98      1.93 o
  -1  14   3       31.33       26.82      1.57 o
   0  14   3       12.16       12.19      1.08 o
   1  14   3        5.44        9.18      1.02 o
   2  14   3       13.94        7.21      0.96 o
   3  14   3        3.07        0.88      0.86 o
   4  14   3       13.97        8.58      1.73 o
   5  14   3        0.04       -0.81      0.92 o
   6  14   3        5.05        3.11      1.43 o
  -6  15   3        5.73        5.26      1.46 o
  -5  15   3       72.97       78.36      2.91 o
  -4  15   3        0.05        0.27      0.91 o
  -3  15   3        1.52       -0.08      1.01 o
  -2  15   3      205.93      218.65      3.80 o
  -1  15   3       39.27       40.85      2.24 o
   0  15   3        6.16        1.81      0.85 o
   1  15   3        0.18        0.46      0.74 o
   2  15   3        0.86       -0.92      0.92 o
   3  15   3        6.96        3.65      1.21 o
   4  15   3        0.01       -0.65      1.04 o
   5  15   3        1.13        1.28      1.08 o
  -4  16   3        0.35       -0.59      1.05 o
  -3  16   3        8.62        7.35      1.19 o
  -2  16   3       60.34       67.04      2.57 o
  -1  16   3       40.99       36.96      1.95 o
   0  16   3        0.02       -0.84      0.84 o
   1  16   3        2.85        6.40      1.30 o
   2  16   3       42.14       51.84      2.51 o
   3  16   3        0.10        1.13      1.67 o
   4  16   3        0.19        0.20      1.14 o
  -2  17   3       24.88       19.23      1.65 o
  -1  17   3        7.01        8.38      1.30 o
   0  17   3        0.10       -0.50      1.00 o
   1  17   3        0.47       -0.41      1.28 o
   2  17   3        8.76       10.19      1.57 o
 -12   0   4        4.01        1.67      2.35 o
 -10   0   4      579.25      637.50     10.58 o
  -8   0   4       54.02       60.63      2.29 o
  -6   0   4        6.38        2.88      0.56 o
  -4   0   4     1297.34     1375.44     12.90 o
  -2   0   4       44.39       58.15      1.01 o
   0   0   4       21.07       27.30      0.61 o
   2   0   4     6035.50     6073.18     38.40 o
   4   0   4       15.85       11.49      0.91 o
   6   0   4       54.72       52.23      2.36 o
   8   0   4       20.92       18.99      1.61 o
  10   0   4       88.99       92.95      4.16 o
 -12   1   4        0.00        0.17      1.68 o
 -11   1   4        3.89        4.81      1.62 o
 -10   1   4        4.94        6.57      1.42 o
  -9   1   4      225.03      235.17      3.51 o
  -8   1   4        5.26        7.54      0.81 o
  -7   1   4       32.75       37.99      1.28 o
  -6   1   4       11.45       10.66      0.71 o
  -5   1   4       14.73       24.63      1.09 o
  -4   1   4       13.87        9.49      0.48 o
  -3   1   4     1659.73     1794.48      9.77 o
  -2   1   4      810.06      794.41      4.45 o
  -1   1   4      281.39      273.04      1.79 o
   0   1   4        8.68        7.27      0.39 o
   1   1   4      889.03      869.91      3.75 o
   2   1   4       24.08       17.41      0.47 o
   3   1   4        1.33        1.68      0.34 o
   4   1   4      122.02      116.02      1.27 o
   5   1   4      129.33      147.16      1.69 o
   6   1   4        1.46        0.54      0.41 o
   7   1   4      179.37      185.03      2.36 o
   8   1   4       38.32       38.35      1.73 o
   9   1   4       16.62       20.92      1.52 o
  10   1   4        4.54        2.97      1.53 o
  11   1   4        3.90        4.97      1.61 o
 -11   2   4       49.70       53.49      2.88 o
 -10   2   4        3.74        2.28      1.19 o
  -9   2   4       27.73       24.27      1.45 o
  -8   2   4      122.15      131.08      2.19 o
  -7   2   4       52.10       42.24      1.17 o
  -6   2   4       17.24       14.08      0.58 o
  -5   2   4     1249.58     1296.48      7.48 o
  -4   2   4      321.13      335.12      2.65 o
  -3   2   4      655.31      743.77      4.45 o
  -2   2   4      128.23      107.23      1.12 o
  -1   2   4       19.12       40.15      0.51 o
   0   2   4     1958.95     1894.73      7.49 o
   1   2   4       11.14       16.00      0.35 o
   2   2   4     3060.50     3214.13     14.43 o
   3   2   4      238.97      244.80      3.45 o
   4   2   4       35.76       35.56      1.11 o
   5   2   4       19.76       22.02      0.76 o
   6   2   4       87.24       82.39      1.44 o
   7   2   4       31.73       32.62      1.46 o
   8   2   4        3.07        2.57      0.74 o
   9   2   4        2.62        1.43      1.15 o
  10   2   4       10.03       10.86      1.49 o
  11   2   4        0.77        2.78      1.50 o
 -11   3   4       62.05       77.05      2.98 o
 -10   3   4       34.49       28.21      1.87 o
  -9   3   4       41.12       41.51      2.30 o
  -8   3   4      121.62      135.94      2.59 o
  -7   3   4      143.50      133.40      1.88 o
  -6   3   4      520.92      558.24      3.90 o
  -5   3   4      416.69      417.15      3.15 o
  -4   3   4      147.69      185.06      1.77 o
  -3   3   4       28.18       18.70      0.67 o
  -2   3   4     1247.37     1335.04      6.31 o
  -1   3   4       45.52       83.42      1.64 o
   0   3   4     2404.50     2500.37     10.93 o
   1   3   4      447.56      427.27      3.29 o
   2   3   4       43.59       70.83      1.82 o
   3   3   4       10.67        9.42      0.37 o
   4   3   4       63.12       59.32      0.96 o
   5   3   4      313.46      312.21      2.48 o
   6   3   4      156.56      152.14      2.01 o
   7   3   4       17.18       15.59      0.85 o
   8   3   4        4.89        6.28      0.78 o
   9   3   4       30.87       28.59      1.62 o
  10   3   4        0.00       -0.48      0.97 o
  11   3   4       20.47       20.94      1.96 o
 -11   4   4        4.69        2.33      1.26 o
 -10   4   4        0.90       -0.03      0.95 o
  -9   4   4       19.93       18.01      1.30 o
  -8   4   4      454.00      466.10      4.80 o
  -7   4   4      186.18      176.10      2.43 o
  -6   4   4       16.53       17.87      0.67 o
  -5   4   4        2.21        4.69      0.43 o
  -4   4   4      166.81      131.64      1.38 o
  -3   4   4       58.19       93.81      2.43 o
  -2   4   4      717.66      845.85      4.02 o
  -1   4   4        3.83        6.72      0.30 o
   0   4   4       71.11       95.33      0.97 o
   1   4   4      506.97      444.62      2.70 o
   2   4   4      193.63      207.63      1.98 o
   3   4   4      112.96      130.19      1.46 o
   4   4   4      479.23      445.97      3.04 o
   5   4   4        0.13        0.24      0.30 o
   6   4   4        0.02       -0.06      0.45 o
   7   4   4        0.01        0.45      0.66 o
   8   4   4       18.67       12.75      0.91 o
   9   4   4        0.14       -0.71      0.76 o
  10   4   4        1.93        2.91      1.13 o
 -11   5   4       26.61       29.69      2.22 o
 -10   5   4        1.09       -0.69      0.95 o
  -9   5   4       24.86       22.25      1.34 o
  -8   5   4      251.23      251.65      3.48 o
  -7   5   4       41.21       42.07      1.39 o
  -6   5   4        1.87        4.39      0.46 o
  -5   5   4        0.03        0.09      0.36 o
  -4   5   4      193.73      163.09      1.59 o
  -3   5   4       56.14       58.52      0.77 o
  -2   5   4      218.95      257.89      1.98 o
  -1   5   4       43.82       44.12      1.25 o
   0   5   4      178.78      221.14      1.78 o
   1   5   4        4.39        4.85      0.31 o
   2   5   4      359.39      328.29      2.81 o
   3   5   4      134.06      141.80      2.24 o
   4   5   4      108.95       99.01      1.46 o
   5   5   4      227.05      216.39      2.21 o
   6   5   4        5.89        7.62      0.66 o
   7   5   4      140.61      146.85      2.16 o
   8   5   4        2.51        1.21      0.63 o
   9   5   4        0.51        1.69      0.80 o
  10   5   4        2.67        0.54      1.03 o
 -11   6   4       15.94       15.40      1.97 o
 -10   6   4        0.27        1.26      1.02 o
  -9   6   4       22.56       23.54      1.40 o
  -8   6   4       26.64       25.41      1.27 o
  -7   6   4       21.97       21.24      1.09 o
  -6   6   4      511.09      531.86      4.30 o
  -5   6   4       23.10       18.82      0.78 o
  -4   6   4      614.27      647.14      4.03 o
  -3   6   4       63.66       62.67      1.42 o
  -2   6   4        3.08        4.08      0.33 o
  -1   6   4      362.98      339.91      2.10 o
   0   6   4      326.70      342.64      2.94 o
   1   6   4        0.25        0.71      0.26 o
   2   6   4      395.88      372.92      3.23 o
   3   6   4       13.01        9.72      1.11 o
   4   6   4        0.22        2.39      0.56 o
   5   6   4       22.08       29.86      1.36 o
   6   6   4        0.01       -0.08      0.54 o
   7   6   4        5.05        5.88      0.66 o
   8   6   4       16.45       19.21      1.20 o
   9   6   4        0.04       -0.90      1.05 o
  10   6   4        0.03       -1.25      1.25 o
 -11   7   4        0.87        1.29      1.53 o
 -10   7   4       48.31       50.89      2.75 o
  -9   7   4        0.96        1.66      1.04 o
  -8   7   4        1.24        1.91      0.76 o
  -7   7   4      414.64      445.61      4.51 o
  -6   7   4      152.72      147.02      2.06 o
  -5   7   4       41.93       40.06      1.13 o
  -4   7   4       22.59       28.70      0.84 o
  -3   7   4       80.13       62.94      0.94 o
  -2   7   4      626.66      623.15      4.38 o
  -1   7   4      168.14      184.91      1.92 o
   0   7   4      194.28      238.31      3.41 o
   1   7   4       45.10       64.15      0.86 o
   2   7   4        4.47        3.82      0.51 o
   3   7   4       10.40       13.63      0.77 o
   4   7   4      210.40      226.61      2.81 o
   5   7   4      265.46      291.08      3.28 o
   6   7   4        1.49        0.98      0.60 o
   7   7   4       96.65       89.48      2.04 o
   8   7   4       44.87       51.89      1.79 o
   9   7   4        2.63        1.62      1.01 o
  10   7   4        0.20       -1.56      1.56 o
 -10   8   4        1.44        0.27      1.26 o
  -9   8   4       51.29       55.81      2.47 o
  -8   8   4       19.55       23.46      1.43 o
  -7   8   4      104.87      111.96      2.37 o
  -6   8   4       20.98       18.49      1.32 o
  -5   8   4       19.61       17.05      0.85 o
  -4   8   4       12.66       13.83      0.84 o
  -3   8   4       30.85       23.45      0.76 o
  -2   8   4        1.85        1.12      0.29 o
  -1   8   4      213.46      257.48      2.43 o
   0   8   4       63.22       78.88      1.14 o
   1   8   4      144.13      152.06      1.34 o
   2   8   4       77.03       83.65      1.39 o
   3   8   4        0.85        1.63      0.48 o
   4   8   4        0.14       -0.46      0.46 o
   5   8   4       11.67       13.57      0.93 o
   6   8   4        0.21        0.18      0.60 o
   7   8   4        2.33        3.40      0.84 o
   8   8   4        0.00       -0.38      0.94 o
   9   8   4        1.04        0.27      1.23 o
 -10   9   4        4.82        4.44      1.41 o
  -9   9   4       12.25       14.83      1.58 o
  -8   9   4        0.02       -0.37      0.89 o
  -7   9   4        3.06        3.19      0.84 o
  -6   9   4       27.89       27.93      1.37 o
  -5   9   4      120.59      118.73      2.48 o
  -4   9   4      886.39      873.65      6.80 o
  -3   9   4      321.01      344.92      3.36 o
  -2   9   4        2.06        7.04      0.57 o
  -1   9   4        0.79        0.66      0.28 o
   0   9   4       35.86       48.51      0.98 o
   1   9   4      259.38      290.66      2.07 o
   2   9   4       12.70       12.34      0.60 o
   3   9   4       41.00       43.84      1.31 o
   4   9   4       36.66       35.30      1.19 o
   5   9   4       60.27       55.21      1.66 o
   6   9   4        8.92        6.81      1.01 o
   7   9   4       14.12       11.00      1.45 o
   8   9   4        4.37        2.56      1.15 o
   9   9   4        1.27        2.02      1.24 o
  -9  10   4       12.61       13.83      1.74 o
  -8  10   4        1.46       -0.39      1.01 o
  -7  10   4        2.12        1.00      0.96 o
  -6  10   4        0.58       -0.65      0.67 o
  -5  10   4      390.14      382.79      4.36 o
  -4  10   4       80.05       82.99      2.13 o
  -3  10   4      148.80      156.18      3.50 o
  -2  10   4        2.85        7.62      0.63 o
  -1  10   4       10.88        8.53      0.57 o
   0  10   4       32.02       31.76      1.02 o
   1  10   4       78.64       67.10      1.77 o
   2  10   4      196.78      172.24      2.04 o
   3  10   4       17.76       11.05      0.83 o
   4  10   4      109.34      119.26      2.18 o
   5  10   4      105.60      102.26      2.51 o
   6  10   4        0.02        0.55      0.83 o
   7  10   4       23.05       21.20      1.63 o
   8  10   4        0.05       -1.03      1.03 o
   9  10   4        3.08        2.08      1.40 o
  -9  11   4        0.09        0.73      1.35 o
  -8  11   4        6.51        8.73      1.37 o
  -7  11   4       10.99        9.42      1.28 o
  -6  11   4       25.96       19.97      1.42 o
  -5  11   4      108.03      110.71      2.35 o
  -4  11   4       16.18       18.62      1.27 o
  -3  11   4        9.35        4.25      0.71 o
  -2  11   4       21.66       15.02      0.97 o
  -1  11   4       88.30       81.67      1.66 o
   0  11   4       80.16       69.09      1.58 o
   1  11   4      378.02      360.61      3.27 o
   2  11   4       96.34       97.91      1.83 o
   3  11   4       66.94       79.41      2.47 o
   4  11   4       10.61       10.90      0.97 o
   5  11   4       30.22       30.71      1.51 o
   6  11   4        5.65        4.82      1.07 o
   7  11   4       11.04       11.45      1.43 o
   8  11   4        5.98        9.07      1.46 o
  -8  12   4        1.94        2.47      1.23 o
  -7  12   4        3.51        3.38      1.20 o
  -6  12   4       14.39       12.54      2.14 o
  -5  12   4        0.34       -0.78      0.88 o
  -4  12   4       28.70       34.11      1.68 o
  -3  12   4      122.98      136.10      2.57 o
  -2  12   4       17.52       13.60      1.06 o
  -1  12   4       36.92       42.22      1.66 o
   0  12   4       68.96       84.92      1.88 o
   1  12   4        6.55        5.55      0.76 o
   2  12   4       13.61       14.65      0.88 o
   3  12   4       56.99       52.70      1.78 o
   4  12   4       89.51       91.26      2.47 o
   5  12   4        3.05        1.16      0.87 o
   6  12   4       22.89       25.90      1.83 o
   7  12   4        0.66        1.13      1.22 o
  -8  13   4        1.09        0.30      1.65 o
  -7  13   4       15.44       15.88      1.91 o
  -6  13   4       19.79       24.84      2.16 o
  -5  13   4       17.81       13.47      1.52 o
  -4  13   4      114.22      131.22      3.82 o
  -3  13   4       95.29      108.06      3.07 o
  -2  13   4      209.73      202.90      3.42 o
  -1  13   4       37.08       34.79      1.61 o
   0  13   4        3.23        3.09      0.79 o
   1  13   4       37.83       42.19      2.40 o
   2  13   4       61.16       80.24      2.02 o
   3  13   4       31.77       31.46      1.64 o
   4  13   4        0.55        0.50      0.90 o
   5  13   4        2.42        4.37      1.08 o
   6  13   4        3.69        5.78      1.43 o
   7  13   4       15.63       15.38      1.87 o
  -7  14   4        1.71        0.44      1.50 o
  -6  14   4        8.40       10.81      1.80 o
  -5  14   4        3.65        2.83      1.16 o
  -4  14   4       96.30      105.54      2.89 o
  -3  14   4       51.78       59.57      2.21 o
  -2  14   4       27.75       30.35      1.71 o
  -1  14   4        0.10        1.19      0.84 o
   0  14   4        0.09       -0.11      0.75 o
   1  14   4        7.58        5.50      0.94 o
   2  14   4        5.43        4.93      1.11 o
   3  14   4        1.61        0.45      0.82 o
   4  14   4        0.23        4.56      1.10 o
   5  14   4        2.20        2.82      1.09 o
   6  14   4        0.75       -0.55      1.43 o
  -6  15   4       10.11        7.12      1.82 o
  -5  15   4        1.21        1.42      1.25 o
  -4  15   4        1.66        2.87      1.09 o
  -3  15   4       22.09       18.96      1.46 o
  -2  15   4        1.92        0.95      0.88 o
  -1  15   4        0.94        0.63      0.92 o
   0  15   4       21.27       22.54      1.51 o
   1  15   4        9.25        4.89      0.99 o
   2  15   4        0.78       -0.89      0.94 o
   3  15   4        0.02       -1.06      1.06 o
   4  15   4       17.81       17.93      1.75 o
   5  15   4       12.11       10.22      1.61 o
  -4  16   4        0.51        1.15      1.15 o
  -3  16   4        9.72        6.94      1.25 o
  -2  16   4       53.43       65.84      2.42 o
  -1  16   4       51.68       47.34      2.17 o
   0  16   4        0.47        1.54      0.92 o
   1  16   4        0.89       -0.22      1.23 o
   2  16   4        0.92        0.98      1.25 o
   3  16   4        0.00       -1.19      1.43 o
  -1  17   4       63.17       61.85      2.88 o
   0  17   4        6.52        4.50      1.55 o
   1  17   4        9.46        7.50      1.82 o
 -11   0   5        0.45       -0.12      1.92 o
  -9   0   5      113.18      112.47      3.82 o
  -7   0   5        0.07        1.25      0.55 o
  -5   0   5      113.05      100.61      1.68 o
  -3   0   5       44.09       83.40      1.99 o
  -1   0   5     5506.90     5830.75     39.56 o
   1   0   5      695.60      779.79      5.95 o
   3   0   5      200.40      201.60      2.39 o
   5   0   5        0.83       -0.14      0.48 o
   7   0   5       26.40       23.56      1.56 o
   9   0   5        2.58        0.86      1.50 o
 -11   1   5        7.58        6.70      1.67 o
 -10   1   5        9.26       10.35      1.44 o
  -9   1   5       63.59       64.88      1.99 o
  -8   1   5       13.06       16.82      1.01 o
  -7   1   5       13.88       28.03      0.87 o
  -6   1   5       33.04       38.14      1.42 o
  -5   1   5      249.90      312.74      2.69 o
  -4   1   5      359.00      344.55      2.93 o
  -3   1   5     1007.49      999.33      6.59 o
  -2   1   5       59.71       57.31      1.48 o
  -1   1   5       33.57       26.00      1.15 o
   0   1   5       43.53       48.01      0.56 o
   1   1   5     1217.09     1182.91      5.32 o
   2   1   5     2161.20     2300.39     11.31 o
   3   1   5        8.62        7.23      0.37 o
   4   1   5      802.99      786.61      4.74 o
   5   1   5        5.17        3.52      0.43 o
   6   1   5      135.80      137.97      1.85 o
   7   1   5       13.76       12.48      0.87 o
   8   1   5       72.76       74.60      1.92 o
   9   1   5       37.55       35.32      1.92 o
  10   1   5        0.94        1.63      1.23 o
 -11   2   5       43.87       37.49      2.42 o
 -10   2   5       35.78       42.29      2.01 o
  -9   2   5        0.38       -0.74      0.74 o
  -8   2   5        1.50        1.20      0.72 o
  -7   2   5       24.12       23.93      0.98 o
  -6   2   5       28.57       30.88      1.12 o
  -5   2   5      315.50      360.42      3.08 o
  -4   2   5      471.54      547.58      4.05 o
  -3   2   5       40.15       37.54      0.99 o
  -2   2   5       32.65       59.30      1.34 o
  -1   2   5       36.40       60.02      0.73 o
   0   2   5      809.35      752.11      4.09 o
   1   2   5      978.43     1108.68      5.38 o
   2   2   5      932.48      989.54      6.46 o
   3   2   5       20.53       31.19      0.64 o
   4   2   5      109.34      122.66      1.36 o
   5   2   5      329.66      328.21      2.71 o
   6   2   5      214.48      219.90      2.71 o
   7   2   5        1.95        1.07      0.56 o
   8   2   5        4.73        3.02      0.81 o
   9   2   5        7.10        7.69      1.14 o
  10   2   5       12.89        7.76      1.49 o
 -11   3   5        6.61        4.65      1.74 o
 -10   3   5        2.81        1.53      1.05 o
  -9   3   5       41.81       38.54      1.74 o
  -8   3   5       10.08       11.19      1.02 o
  -7   3   5      193.41      178.74      2.32 o
  -6   3   5       65.09       71.75      1.30 o
  -5   3   5       40.71       43.06      1.30 o
  -4   3   5        9.37        4.46      0.43 o
  -3   3   5      474.54      426.22      3.37 o
  -2   3   5      547.72      525.50      3.28 o
  -1   3   5      830.28      854.58      4.56 o
   0   3   5      445.54      445.21      3.15 o
   1   3   5      877.81      991.11      5.27 o
   2   3   5       53.52       57.82      0.86 o
   3   3   5        1.54        1.69      0.30 o
   4   3   5      778.13      837.51      5.05 o
   5   3   5       43.03       42.31      0.91 o
   6   3   5        7.32        7.45      0.69 o
   7   3   5       31.30       32.34      1.19 o
   8   3   5       31.70       29.18      1.34 o
   9   3   5        2.29        3.02      0.92 o
  10   3   5        6.35        5.01      1.44 o
 -11   4   5        3.27        4.22      1.32 o
 -10   4   5       43.53       38.41      2.16 o
  -9   4   5       32.60       33.01      2.22 o
  -8   4   5       37.33       42.14      2.12 o
  -7   4   5       74.70       80.54      1.72 o
  -6   4   5       70.53       57.83      1.16 o
  -5   4   5      182.43      188.73      2.05 o
  -4   4   5        8.66       15.67      0.63 o
  -3   4   5       35.51       48.10      0.99 o
  -2   4   5       35.22       72.14      1.21 o
  -1   4   5      940.79     1011.32      4.97 o
   0   4   5      122.80      155.28      1.93 o
   1   4   5      571.90      586.48      5.11 o
   2   4   5      179.48      190.91      1.78 o
   3   4   5      371.19      426.66      2.83 o
   4   4   5      825.16      850.22      5.30 o
   5   4   5       11.72       10.11      0.70 o
   6   4   5       43.15       46.56      1.33 o
   7   4   5       28.25       31.83      1.20 o
   8   4   5       53.33       51.76      1.78 o
   9   4   5      101.03      121.52      2.80 o
  10   4   5        2.43        0.52      1.22 o
 -11   5   5        3.47        0.90      1.40 o
 -10   5   5        1.78        0.56      0.99 o
  -9   5   5       23.56       27.22      1.54 o
  -8   5   5       54.41       61.63      1.82 o
  -7   5   5        8.70        9.15      0.89 o
  -6   5   5       93.65       89.31      1.78 o
  -5   5   5      117.53      103.63      1.52 o
  -4   5   5      196.13      222.42      1.91 o
  -3   5   5       51.33       64.52      1.34 o
  -2   5   5     2625.04     2747.63     13.58 o
  -1   5   5      295.20      312.52      5.07 o
   0   5   5      440.21      377.03      2.41 o
   1   5   5        9.53       11.25      0.61 o
   2   5   5      304.52      308.57      2.34 o
   3   5   5      822.98      808.17      5.05 o
   4   5   5       56.37       63.00      1.17 o
   5   5   5      315.89      314.77      3.23 o
   6   5   5       36.93       36.66      1.46 o
   7   5   5        1.72        1.20      0.55 o
   8   5   5        3.35        2.39      0.81 o
   9   5   5       23.71       26.40      1.55 o
  10   5   5        4.66        5.07      1.61 o
 -11   6   5        3.74        3.80      1.72 o
 -10   6   5       12.42       11.42      1.92 o
  -9   6   5       12.08       14.87      1.54 o
  -8   6   5       47.20       49.71      1.71 o
  -7   6   5       79.13       73.71      1.74 o
  -6   6   5        4.59        7.84      0.74 o
  -5   6   5       30.66       22.52      0.78 o
  -4   6   5       13.38       15.90      0.55 o
  -3   6   5      304.20      286.15      2.33 o
  -2   6   5        0.82        4.18      0.39 o
  -1   6   5     1645.11     1633.70      7.97 o
   0   6   5      221.26      235.47      1.96 o
   1   6   5       48.76       72.74      0.90 o
   2   6   5       59.64       76.23      1.59 o
   3   6   5        1.35        5.08      0.54 o
   4   6   5        5.22        5.11      0.65 o
   5   6   5      173.32      145.94      2.48 o
   6   6   5      100.13       82.46      1.54 o
   7   6   5        3.03        3.07      0.64 o
   8   6   5        1.01        0.27      0.76 o
   9   6   5        0.01       -0.39      0.99 o
  10   6   5        4.30        0.89      1.54 o
 -10   7   5        3.81        2.99      1.22 o
  -9   7   5        4.49        3.84      1.16 o
  -8   7   5        9.16        9.25      1.15 o
  -7   7   5        0.99        0.37      0.63 o
  -6   7   5      220.83      221.04      2.58 o
  -5   7   5       72.91       79.01      1.41 o
  -4   7   5       59.93       62.95      0.97 o
  -3   7   5        5.28        7.00      0.48 o
  -2   7   5       45.65       37.03      0.80 o
  -1   7   5     1382.84     1317.43      6.78 o
   0   7   5      382.53      380.19      2.60 o
   1   7   5       24.70       35.51      1.18 o
   2   7   5       46.15       52.91      1.52 o
   3   7   5      193.04      185.84      2.38 o
   4   7   5       29.31       31.87      1.23 o
   5   7   5       20.51       15.61      1.04 o
   6   7   5        0.04        0.07      0.62 o
   7   7   5        5.15        3.18      0.79 o
   8   7   5        0.67       -0.43      0.78 o
   9   7   5       28.98       26.86      1.85 o
 -10   8   5        0.77        1.45      1.21 o
  -9   8   5       11.49        6.85      1.39 o
  -8   8   5       11.03       10.25      1.23 o
  -7   8   5       17.54       24.37      1.53 o
  -6   8   5      164.94      166.17      2.53 o
  -5   8   5       36.85       28.44      1.20 o
  -4   8   5       37.35       29.26      1.08 o
  -3   8   5       84.76       81.54      1.48 o
  -2   8   5       11.06        8.26      0.46 o
  -1   8   5        0.67        6.46      0.60 o
   0   8   5      353.51      387.89      4.08 o
   1   8   5       99.38      121.23      1.45 o
   2   8   5      122.97      126.51      1.83 o
   3   8   5       38.59       32.28      1.18 o
   4   8   5        6.61       11.67      0.82 o
   5   8   5      175.17      190.19      2.62 o
   6   8   5        2.99        4.01      0.78 o
   7   8   5        0.06        0.71      0.79 o
   8   8   5       13.80       10.77      1.24 o
   9   8   5        0.07       -0.65      1.22 o
 -10   9   5        0.80        1.31      1.27 o
  -9   9   5       13.23       12.40      1.55 o
  -8   9   5       37.10       33.66      1.84 o
  -7   9   5        4.96        4.88      1.00 o
  -6   9   5        7.91       10.60      1.11 o
  -5   9   5       39.21       44.03      1.85 o
  -4   9   5       15.17       16.41      1.14 o
  -3   9   5      221.20      198.35      3.13 o
  -2   9   5       18.43       28.77      0.99 o
  -1   9   5       53.55       64.40      1.61 o
   0   9   5      108.97      108.62      1.41 o
   1   9   5      264.89      298.31      2.41 o
   2   9   5        0.08        1.47      0.46 o
   3   9   5       73.91       90.73      1.79 o
   4   9   5      129.21      109.19      1.88 o
   5   9   5       34.44       29.01      1.21 o
   6   9   5        9.05        9.85      1.06 o
   7   9   5       21.85       18.30      1.41 o
   8   9   5        1.08        0.84      1.08 o
   9   9   5        3.57        5.06      1.47 o
  -9  10   5        0.51        1.26      1.26 o
  -8  10   5        6.56        5.02      1.50 o
  -7  10   5       13.89       13.36      1.41 o
  -6  10   5       62.75       58.38      2.87 o
  -5  10   5      151.29      164.26      3.03 o
  -4  10   5       72.73       60.06      2.71 o
  -3  10   5       25.18       31.71      1.31 o
  -2  10   5       18.53       14.27      0.90 o
  -1  10   5        6.11        2.05      0.53 o
   0  10   5       75.34       82.70      1.51 o
   1  10   5        1.85        4.27      0.70 o
   2  10   5      134.94      134.42      2.10 o
   3  10   5       78.72       78.57      1.75 o
   4  10   5       24.78       22.54      1.19 o
   5  10   5       50.23       55.63      1.84 o
   6  10   5        0.00        0.17      0.83 o
   7  10   5      148.10      158.85      4.42 o
   8  10   5        1.04       -0.09      1.17 o
  -9  11   5        5.09        7.11      1.62 o
  -8  11   5        0.13        0.28      1.11 o
  -7  11   5       13.30       11.68      1.38 o
  -6  11   5       20.86       19.03      1.49 o
  -5  11   5       89.18       87.71      2.58 o
  -4  11   5      112.65      102.39      3.00 o
  -3  11   5       29.49       32.07      2.09 o
  -2  11   5       14.41       16.09      0.99 o
  -1  11   5       39.30       40.46      1.88 o
   0  11   5      231.17      220.30      2.76 o
   1  11   5        9.00       12.82      0.77 o
   2  11   5      181.60      169.96      2.71 o
   3  11   5        6.67        3.57      0.75 o
   4  11   5       42.25       43.90      1.76 o
   5  11   5        5.29        9.61      1.06 o
   6  11   5       76.30       75.96      2.30 o
   7  11   5        8.22        7.50      1.19 o
   8  11   5        1.64        2.49      1.21 o
  -8  12   5        3.52        4.22      1.41 o
  -7  12   5        0.42        2.02      1.14 o
  -6  12   5        2.05        2.82      1.12 o
  -5  12   5       36.62       42.49      2.06 o
  -4  12   5      152.58      148.50      3.72 o
  -3  12   5        0.14        0.89      0.93 o
  -2  12   5      108.41      105.28      2.25 o
  -1  12   5       71.45       59.43      1.84 o
   0  12   5        6.00        6.00      0.83 o
   1  12   5      185.91      198.51      2.74 o
   2  12   5       20.32       15.03      1.11 o
   3  12   5       13.40        9.28      0.94 o
   4  12   5        5.02        0.34      0.72 o
   5  12   5        5.14        5.10      0.96 o
   6  12   5       37.90       40.18      1.94 o
   7  12   5        0.63        0.01      1.12 o
  -7  13   5        3.88        4.12      1.53 o
  -6  13   5        1.19        4.18      1.90 o
  -5  13   5        3.71        1.46      1.06 o
  -4  13   5       28.39       31.54      1.91 o
  -3  13   5        6.96        6.33      1.03 o
  -2  13   5       13.56       11.41      1.20 o
  -1  13   5        0.35        0.25      0.79 o
   0  13   5       17.75       13.44      1.09 o
   1  13   5        7.89       11.60      1.02 o
   2  13   5        0.81        1.22      0.79 o
   3  13   5       26.73       25.94      2.33 o
   4  13   5        0.00       -0.44      1.03 o
   5  13   5       25.50       27.83      1.79 o
   6  13   5        0.36        1.35      1.16 o
  -6  14   5       16.47       14.70      1.87 o
  -5  14   5        0.16       -0.94      0.94 o
  -4  14   5        7.36        8.20      1.20 o
  -3  14   5       26.29       21.25      1.44 o
  -2  14   5       51.67       47.86      1.96 o
  -1  14   5       20.36       16.52      1.40 o
   0  14   5      116.33      120.40      2.72 o
   1  14   5        1.48        1.59      1.10 o
   2  14   5       23.28       29.45      1.80 o
   3  14   5       51.01       69.27      3.05 o
   4  14   5        0.49        0.77      1.07 o
   5  14   5        3.26        3.61      1.30 o
  -5  15   5        2.34        1.01      1.34 o
  -4  15   5        8.83        6.11      1.30 o
  -3  15   5        0.29       -0.17      1.01 o
  -2  15   5       18.62       20.55      1.62 o
  -1  15   5        2.69       -0.21      1.00 o
   0  15   5       31.48       37.10      2.22 o
   1  15   5       16.48       14.59      1.67 o
   2  15   5       10.83        9.35      1.66 o
   3  15   5        0.11        0.59      1.28 o
   4  15   5        2.90        2.91      1.29 o
  -3  16   5        7.89        6.81      1.42 o
  -2  16   5       13.36       18.38      1.65 o
  -1  16   5       10.18        9.36      1.43 o
   0  16   5       29.55       38.83      2.51 o
   1  16   5        2.63        5.23      1.71 o
   2  16   5       16.45       14.44      1.90 o
 -10   0   6        1.29        1.74      1.46 o
  -8   0   6        0.31       -0.25      0.87 o
  -6   0   6       35.63       59.76      1.61 o
  -4   0   6      625.01      620.33      7.89 o
  -2   0   6      345.89      433.75      4.62 o
   0   0   6     3023.03     3165.21     20.29 o
   2   0   6       61.85       37.77      1.15 o
   4   0   6      551.54      569.22      5.23 o
   6   0   6        0.07       -0.77      0.77 o
   8   0   6      359.34      382.56      6.50 o
  10   0   6        0.01       -0.83      1.96 o
 -11   1   6        9.52        8.27      1.60 o
 -10   1   6        3.72        3.37      1.08 o
  -9   1   6        1.45        1.16      0.82 o
  -8   1   6       64.37       80.77      1.86 o
  -7   1   6       14.56       14.64      0.83 o
  -6   1   6       45.70       48.47      1.19 o
  -5   1   6       29.07       24.74      1.16 o
  -4   1   6      127.95      153.00      1.86 o
  -3   1   6      650.39      634.17      4.30 o
  -2   1   6      186.69      178.81      1.73 o
  -1   1   6      992.22      974.29      4.56 o
   0   1   6     1605.43     1898.05      8.66 o
   1   1   6      114.71      130.32      1.15 o
   2   1   6       63.51       98.39      1.09 o
   3   1   6        0.37        1.87      0.34 o
   4   1   6       17.62       24.09      0.71 o
   5   1   6        5.69        9.26      0.60 o
   6   1   6      642.53      640.98      4.94 o
   7   1   6      166.93      180.71      2.76 o
   8   1   6      240.29      252.35      3.66 o
   9   1   6        1.71        5.08      1.12 o
  10   1   6        3.22        2.59      1.21 o
 -11   2   6        0.62       -1.19      1.29 o
 -10   2   6        2.97        3.80      1.23 o
  -9   2   6        1.84        0.86      0.78 o
  -8   2   6       76.16       76.85      2.05 o
  -7   2   6        1.84        1.98      0.57 o
  -6   2   6      372.67      349.61      3.35 o
  -5   2   6        0.43        0.75      0.39 o
  -4   2   6      326.36      301.67      2.77 o
  -3   2   6        5.77       16.89      1.08 o
  -2   2   6      118.41      131.24      1.60 o
  -1   2   6       20.75       20.99      0.50 o
   0   2   6      542.07      610.65      3.36 o
   1   2   6      149.86      153.08      1.44 o
   2   2   6      231.84      236.56      1.81 o
   3   2   6       17.65       30.03      0.68 o
   4   2   6       25.78       35.47      0.86 o
   5   2   6      187.38      195.30      2.33 o
   6   2   6      297.35      303.58      3.21 o
   7   2   6      548.43      585.97      5.45 o
   8   2   6      193.59      211.61      3.30 o
   9   2   6       71.99       86.73      2.60 o
  10   2   6        4.48        4.68      1.27 o
 -11   3   6        0.78        1.24      1.42 o
 -10   3   6        8.36        6.24      1.37 o
  -9   3   6       40.31       38.94      2.00 o
  -8   3   6        2.24        1.51      0.74 o
  -7   3   6        0.30       -0.46      0.58 o
  -6   3   6       65.36       60.11      1.46 o
  -5   3   6      181.71      192.49      2.20 o
  -4   3   6      144.46      117.57      1.57 o
  -3   3   6      382.08      315.96      2.87 o
  -2   3   6      236.79      261.68      2.15 o
  -1   3   6      488.11      433.43      2.79 o
   0   3   6        1.80        2.55      0.27 o
   1   3   6       52.31       46.56      0.65 o
   2   3   6       92.40       93.70      1.43 o
   3   3   6      116.06       90.77      1.16 o
   4   3   6      524.93      505.16      3.69 o
   5   3   6        0.27        0.24      0.45 o
   6   3   6       47.74       43.89      1.31 o
   7   3   6       10.57       11.22      1.00 o
   8   3   6       30.80       29.50      1.51 o
   9   3   6       59.80       56.78      2.68 o
  10   3   6        0.03       -0.98      1.09 o
 -11   4   6        0.41       -1.17      1.41 o
 -10   4   6        0.59        1.99      1.20 o
  -9   4   6        6.05        4.95      1.54 o
  -8   4   6        5.28        3.88      0.86 o
  -7   4   6        0.26       -0.24      0.62 o
  -6   4   6       29.50       23.68      0.90 o
  -5   4   6       19.81       30.83      1.00 o
  -4   4   6      108.99      133.12      1.97 o
  -3   4   6        0.38        2.53      0.48 o
  -2   4   6        2.88        3.94      0.35 o
  -1   4   6       42.96       40.55      0.96 o
   0   4   6      335.46      286.58      2.12 o
   1   4   6       71.81       69.08      1.15 o
   2   4   6      198.00      175.93      1.64 o
   3   4   6      531.26      540.70      3.39 o
   4   4   6       25.14       21.16      0.88 o
   5   4   6      487.82      510.46      4.39 o
   6   4   6      190.38      171.44      2.29 o
   7   4   6        5.47        5.84      0.76 o
   8   4   6        6.38        1.98      0.89 o
   9   4   6       63.39       68.54      2.38 o
  10   4   6        7.16        4.24      1.54 o
 -11   5   6        0.21       -0.22      1.31 o
 -10   5   6        3.95        4.11      1.35 o
  -9   5   6       37.83       43.07      2.24 o
  -8   5   6        0.66        0.38      0.86 o
  -7   5   6       16.46       19.67      1.11 o
  -6   5   6       13.69       13.34      0.80 o
  -5   5   6       68.21       51.73      1.18 o
  -4   5   6       81.57       78.54      1.28 o
  -3   5   6      239.71      259.58      2.29 o
  -2   5   6       21.68       35.56      1.38 o
  -1   5   6      200.97      241.41      1.90 o
   0   5   6      118.13      135.05      1.35 o
   1   5   6       46.20       48.26      0.92 o
   2   5   6       15.44       28.37      0.68 o
   3   5   6        3.17        5.25      0.52 o
   4   5   6      524.24      545.51      4.14 o
   5   5   6      421.71      423.45      3.89 o
   6   5   6        2.38        2.85      0.62 o
   7   5   6        4.02        3.25      0.68 o
   8   5   6       68.04       70.15      2.60 o
   9   5   6       93.31       83.89      3.44 o
 -10   6   6        3.25        2.28      1.23 o
  -9   6   6        0.08       -0.37      1.17 o
  -8   6   6        4.87        3.42      1.06 o
  -7   6   6        0.16       -0.56      0.56 o
  -6   6   6        8.61       12.97      0.76 o
  -5   6   6        4.70        6.46      0.53 o
  -4   6   6        1.33        0.59      0.33 o
  -3   6   6        3.11        0.92      0.42 o
  -2   6   6      290.53      267.61      2.30 o
  -1   6   6      361.77      359.77      2.96 o
   0   6   6       97.99       84.87      1.00 o
   1   6   6       72.29       79.52      1.06 o
   2   6   6        1.08        3.66      0.38 o
   3   6   6      100.30       87.02      1.63 o
   4   6   6      144.39      131.12      2.01 o
   5   6   6       46.97       42.99      1.57 o
   6   6   6        4.45        3.07      0.76 o
   7   6   6        1.87        2.15      0.72 o
   8   6   6        4.90        2.49      0.94 o
   9   6   6       19.16       20.02      1.69 o
 -10   7   6        6.49        4.19      1.46 o
  -9   7   6        5.93        6.03      1.31 o
  -8   7   6        7.31        3.90      1.05 o
  -7   7   6       80.42       72.78      2.21 o
  -6   7   6       57.86       61.09      1.77 o
  -5   7   6        3.56        4.84      0.62 o
  -4   7   6       16.44       14.82      0.84 o
  -3   7   6       73.62       71.96      1.43 o
  -2   7   6       11.44       12.30      0.66 o
  -1   7   6      282.49      287.39      2.27 o
   0   7   6      369.28      353.07      2.45 o
   1   7   6      267.51      235.15      2.37 o
   2   7   6      227.65      238.62      2.14 o
   3   7   6      538.01      535.25      4.57 o
   4   7   6       20.48       15.29      0.90 o
   5   7   6       28.31       22.12      1.19 o
   6   7   6       30.37       24.76      1.32 o
   7   7   6        0.25       -0.37      0.70 o
   8   7   6        0.06       -0.04      0.79 o
   9   7   6       18.49       22.02      1.99 o
 -10   8   6        0.77        2.16      1.38 o
  -9   8   6        4.39        4.79      1.47 o
  -8   8   6        7.99        7.56      1.20 o
  -7   8   6       56.51       55.96      2.17 o
  -6   8   6       24.68       23.88      1.30 o
  -5   8   6        5.92        3.17      0.63 o
  -4   8   6        8.39        6.55      0.83 o
  -3   8   6      411.55      427.98      3.83 o
  -2   8   6        0.02        0.33      0.40 o
  -1   8   6       17.34       24.19      0.95 o
   0   8   6      521.03      474.05      3.29 o
   1   8   6       35.52       33.82      0.80 o
   2   8   6      698.92      718.45      5.12 o
   3   8   6      703.91      640.83      5.25 o
   4   8   6        0.40        3.10      0.68 o
   5   8   6      213.37      220.27      2.97 o
   6   8   6        4.66        3.29      0.80 o
   7   8   6       13.85       14.33      1.15 o
   8   8   6        7.28        4.52      1.03 o
   9   8   6       10.39        7.21      1.60 o
  -9   9   6       60.42       64.98      3.42 o
  -8   9   6       11.59       11.82      1.35 o
  -7   9   6       33.91       32.02      1.77 o
  -6   9   6        2.19        1.63      0.89 o
  -5   9   6       19.68       20.54      1.34 o
  -4   9   6       59.98       42.39      1.42 o
  -3   9   6       17.57       18.82      0.89 o
  -2   9   6      178.01      185.71      2.18 o
  -1   9   6        1.34        3.54      0.57 o
   0   9   6       48.49       40.64      1.01 o
   1   9   6        2.84        5.20      0.47 o
   2   9   6      270.13      279.91      2.65 o
   3   9   6      367.23      384.88      3.56 o
   4   9   6       50.35       58.25      1.53 o
   5   9   6       61.43       54.70      1.66 o
   6   9   6       28.99       28.32      1.37 o
   7   9   6       11.33        9.31      1.16 o
   8   9   6        0.01        0.06      0.96 o
  -9  10   6        7.94        7.55      1.54 o
  -8  10   6        6.99        5.39      1.53 o
  -7  10   6       53.82       56.77      2.43 o
  -6  10   6       32.86       37.44      1.95 o
  -5  10   6        6.59        7.74      1.09 o
  -4  10   6       16.86       15.56      1.21 o
  -3  10   6        0.03        0.60      0.71 o
  -2  10   6       67.28       79.26      1.76 o
  -1  10   6       15.53       19.71      1.03 o
   0  10   6        0.00       -0.23      0.49 o
   1  10   6       24.06       19.88      0.89 o
   2  10   6      114.73      115.36      2.97 o
   3  10   6        0.10       -0.09      0.54 o
   4  10   6       11.23        7.06      0.95 o
   5  10   6       14.03       17.29      1.12 o
   6  10   6       10.46       11.65      1.04 o
   7  10   6       19.72       27.30      1.56 o
   8  10   6        0.67       -1.00      1.09 o
  -8  11   6        2.27        2.76      1.30 o
  -7  11   6        4.76        4.24      1.34 o
  -6  11   6        7.31        7.70      1.29 o
  -5  11   6       26.50       24.25      1.63 o
  -4  11   6       36.15       37.47      2.30 o
  -3  11   6        0.16       -0.71      0.71 o
  -2  11   6      107.36      121.26      2.65 o
  -1  11   6        2.69        2.89      0.83 o
   0  11   6      155.39      136.70      2.32 o
   1  11   6      461.43      487.36      4.31 o
   2  11   6      208.51      212.30      3.37 o
   3  11   6       18.70       15.16      1.21 o
   4  11   6       55.58       56.82      2.21 o
   5  11   6       35.33       33.93      1.63 o
   6  11   6       22.17       25.91      1.72 o
   7  11   6        7.28       13.87      1.38 o
  -8  12   6        0.84        0.74      1.38 o
  -7  12   6        2.17        0.43      1.22 o
  -6  12   6        0.03       -0.37      1.03 o
  -5  12   6        3.79        4.85      1.18 o
  -4  12   6        7.78        7.07      1.09 o
  -3  12   6        4.03        0.86      0.89 o
  -2  12   6        3.76        4.78      0.75 o
  -1  12   6        5.69        5.96      0.85 o
   0  12   6        2.68        2.03      0.84 o
   1  12   6       50.01       46.29      1.61 o
   2  12   6       38.50       37.44      2.37 o
   3  12   6       12.04        8.44      1.01 o
   4  12   6        0.44        0.88      0.82 o
   5  12   6       23.59       20.98      1.39 o
   6  12   6        2.19        0.24      1.00 o
  -7  13   6       10.87        8.69      1.82 o
  -6  13   6        8.96        4.93      1.50 o
  -5  13   6        2.89        3.31      1.08 o
  -4  13   6       63.93       69.64      2.49 o
  -3  13   6        0.49       -0.26      0.91 o
  -2  13   6       22.84       17.26      1.43 o
  -1  13   6       98.86      102.73      2.53 o
   0  13   6       10.41        9.92      1.14 o
   1  13   6        4.28        3.96      1.07 o
   2  13   6       20.72       13.75      1.24 o
   3  13   6       26.54       20.06      1.57 o
   4  13   6        2.60        1.44      1.02 o
   5  13   6        0.09       -1.06      1.06 o
   6  13   6       34.07       42.72      3.05 o
  -6  14   6        0.01       -1.34      1.34 o
  -5  14   6        0.19       -0.88      1.15 o
  -4  14   6        1.03        2.17      1.17 o
  -3  14   6        0.21        0.86      1.01 o
  -2  14   6        6.81        3.02      1.11 o
  -1  14   6       57.64       63.34      2.61 o
   0  14   6       39.45       39.97      2.19 o
   1  14   6        0.02       -0.98      0.98 o
   2  14   6        2.96        2.31      1.11 o
   3  14   6        6.48        9.42      1.44 o
   4  14   6       30.78       35.05      2.03 o
   5  14   6        6.57        5.43      1.38 o
  -5  15   6        0.37       -0.12      1.32 o
  -4  15   6        0.19       -0.75      1.07 o
  -3  15   6        0.15       -0.99      0.99 o
  -2  15   6       10.18       11.82      1.54 o
  -1  15   6       61.78       70.19      2.66 o
   0  15   6       34.50       36.69      3.37 o
   1  15   6       31.00       38.64      2.43 o
   2  15   6        0.17       -1.21      1.21 o
   3  15   6       33.10       40.20      3.06 o
  -2  16   6       21.42       27.02      1.94 o
  -1  16   6       10.72        4.55      1.33 o
   0  16   6       16.63       16.61      2.13 o
   1  16   6        0.56       -0.36      1.52 o
 -11   0   7        9.56        3.01      3.46 o
  -9   0   7       95.78       93.15      3.53 o
  -7   0   7       19.47       32.15      1.86 o
  -5   0   7        5.71        7.67      0.91 o
  -3   0   7      104.86       93.29      1.99 o
  -1   0   7       30.40       21.60      0.73 o
   1   0   7       89.70       72.98      1.41 o
   3   0   7      130.74      132.78      2.24 o
   5   0   7       96.60       99.97      3.12 o
   7   0   7      451.70      484.67      8.90 o
   9   0   7       66.60       71.93      3.35 o
 -11   1   7        3.87        3.83      1.61 o
 -10   1   7       44.39       49.89      2.29 o
  -9   1   7       16.53       14.18      1.21 o
  -8   1   7       79.25       76.17      2.04 o
  -7   1   7       17.13       18.43      1.06 o
  -6   1   7        9.87       11.07      0.74 o
  -5   1   7      138.73      124.67      1.83 o
  -4   1   7      409.21      439.33      3.67 o
  -3   1   7      316.56      376.96      3.20 o
  -2   1   7        4.93        8.53      0.51 o
  -1   1   7       18.58        4.11      0.27 o
   0   1   7      171.54      158.51      1.40 o
   1   1   7        6.45        8.45      0.45 o
   2   1   7      693.23      698.32      4.18 o
   3   1   7        9.51        8.01      0.64 o
   4   1   7       44.87       56.67      1.07 o
   5   1   7      212.74      207.02      2.53 o
   6   1   7     1168.98     1186.21      9.19 o
   7   1   7      334.46      351.20      4.58 o
   8   1   7       44.81       45.19      1.86 o
   9   1   7        7.00        4.47      1.07 o
 -11   2   7        0.21        0.27      1.60 o
 -10   2   7        1.62       -0.30      1.05 o
  -9   2   7        2.80        2.96      0.95 o
  -8   2   7        4.41        2.27      0.79 o
  -7   2   7       12.73       10.57      1.05 o
  -6   2   7        0.90        1.97      0.55 o
  -5   2   7       66.24       51.39      1.27 o
  -4   2   7       11.10        9.86      0.68 o
  -3   2   7      632.06      603.71      4.78 o
  -2   2   7      205.71      188.41      2.48 o
  -1   2   7        0.20        1.76      0.28 o
   0   2   7       74.06       75.89      0.93 o
   1   2   7     1095.26     1168.27      6.28 o
   2   2   7      585.87      566.66      4.33 o
   3   2   7        1.24        1.24      0.37 o
   4   2   7      225.79      215.52      2.44 o
   5   2   7      112.61      113.91      1.96 o
   6   2   7      378.86      371.96      4.27 o
   7   2   7       71.97       74.62      2.16 o
   8   2   7      106.54      109.36      2.53 o
   9   2   7       16.21       11.95      1.63 o
 -11   3   7        2.05        3.09      1.51 o
 -10   3   7        1.75        1.09      1.13 o
  -9   3   7        7.32       11.02      1.49 o
  -8   3   7       23.72       23.01      1.63 o
  -7   3   7      117.38      115.90      2.08 o
  -6   3   7       21.16       18.22      0.90 o
  -5   3   7       19.33       21.57      1.17 o
  -4   3   7        0.00        1.69      0.49 o
  -3   3   7       11.42        6.33      0.68 o
  -2   3   7      388.58      443.34      3.29 o
  -1   3   7        0.06        0.81      0.26 o
   0   3   7      453.65      470.52      3.09 o
   1   3   7        2.08        9.58      0.47 o
   2   3   7      136.61      116.17      1.36 o
   3   3   7       21.86       28.25      0.79 o
   4   3   7      690.88      697.38      5.34 o
   5   3   7       23.79       20.89      1.01 o
   6   3   7       18.65       18.78      1.16 o
   7   3   7      104.57      101.49      2.32 o
   8   3   7      118.50      119.38      2.60 o
   9   3   7        3.19        4.28      1.10 o
 -11   4   7        3.25        1.23      1.56 o
 -10   4   7        2.85        3.32      1.28 o
  -9   4   7        9.05        9.03      1.18 o
  -8   4   7        5.42        4.94      1.03 o
  -7   4   7       46.04       44.00      1.63 o
  -6   4   7        2.60       -0.33      0.62 o
  -5   4   7       35.49       33.07      1.00 o
  -4   4   7        4.49        6.46      0.66 o
  -3   4   7      211.66      187.09      1.92 o
  -2   4   7       15.09       34.65      0.91 o
  -1   4   7        3.74        4.79      0.41 o
   0   4   7        2.76        3.83      0.35 o
   1   4   7      148.55      153.73      1.70 o
   2   4   7       61.35       82.46      1.12 o
   3   4   7      120.90      128.57      1.55 o
   4   4   7      343.01      336.62      3.39 o
   5   4   7      206.28      201.36      2.60 o
   6   4   7        1.16       -0.29      0.56 o
   7   4   7        1.05       -0.17      0.78 o
   8   4   7        1.08        1.27      0.86 o
   9   4   7       11.61       10.90      1.53 o
 -10   5   7        0.04       -1.17      1.17 o
  -9   5   7        5.15        3.16      1.19 o
  -8   5   7        6.77        8.61      1.13 o
  -7   5   7        2.03        0.83      0.74 o
  -6   5   7       10.99        9.48      0.89 o
  -5   5   7       80.28       61.08      1.52 o
  -4   5   7       23.83       12.66      0.77 o
  -3   5   7       10.14       10.47      0.62 o
  -2   5   7      245.89      245.96      2.13 o
  -1   5   7        0.00        1.48      0.40 o
   0   5   7      176.26      135.71      1.53 o
   1   5   7       55.04       55.12      0.95 o
   2   5   7       17.61       17.85      0.65 o
   3   5   7        0.25        2.32      0.42 o
   4   5   7      526.18      486.79      4.09 o
   5   5   7       80.98       87.17      2.45 o
   6   5   7        1.20        0.32      0.64 o
   7   5   7        1.47       -0.69      0.79 o
   8   5   7        4.35        4.56      1.15 o
   9   5   7       70.08       70.89      2.91 o
 -10   6   7        6.37        6.86      1.48 o
  -9   6   7       19.83       13.35      1.82 o
  -8   6   7        0.08       -0.26      0.95 o
  -7   6   7       17.26       15.65      1.19 o
  -6   6   7        9.97       16.61      1.13 o
  -5   6   7       13.51        9.27      0.80 o
  -4   6   7        0.05        0.10      0.49 o
  -3   6   7      535.22      473.08      4.21 o
  -2   6   7        7.59       12.25      0.64 o
  -1   6   7       19.61       15.55      0.74 o
   0   6   7        5.91        8.73      0.49 o
   1   6   7       62.22       69.50      1.19 o
   2   6   7        0.03        0.38      0.39 o
   3   6   7      439.32      445.53      3.69 o
   4   6   7      244.57      235.85      2.94 o
   5   6   7      252.58      264.49      3.40 o
   6   6   7        7.63        8.08      0.95 o
   7   6   7       16.19       20.40      1.37 o
   8   6   7        8.45        9.28      1.48 o
   9   6   7       59.65       67.79      4.01 o
 -10   7   7       22.69       27.11      2.26 o
  -9   7   7        7.90        9.43      1.84 o
  -8   7   7        2.19        0.77      1.08 o
  -7   7   7       16.38       15.72      1.16 o
  -6   7   7        7.72       11.10      0.87 o
  -5   7   7      141.87      133.26      2.10 o
  -4   7   7      183.66      177.21      2.29 o
  -3   7   7        0.99        1.34      0.56 o
  -2   7   7      460.36      471.71      3.88 o
  -1   7   7        0.59        2.30      0.42 o
   0   7   7      597.28      620.90      3.89 o
   1   7   7        3.69        7.55      0.55 o
   2   7   7      107.89      104.10      2.24 o
   3   7   7      373.38      423.00      3.87 o
   4   7   7       68.36       56.13      1.57 o
   5   7   7        5.78        3.19      0.73 o
   6   7   7       97.01       88.92      2.84 o
   7   7   7        2.32        2.63      0.84 o
   8   7   7        7.66        6.87      1.23 o
 -10   8   7        1.89        1.05      1.58 o
  -9   8   7        9.00       12.34      1.70 o
  -8   8   7        0.60        0.95      1.11 o
  -7   8   7       16.12       17.06      1.33 o
  -6   8   7        8.81        8.69      1.02 o
  -5   8   7       66.33       52.56      1.61 o
  -4   8   7       90.76       90.45      1.90 o
  -3   8   7        7.45       11.86      0.77 o
  -2   8   7       19.55       21.81      0.91 o
  -1   8   7        7.36        6.52      0.58 o
   0   8   7       51.61       41.60      1.02 o
   1   8   7       32.70       34.35      1.02 o
   2   8   7      149.32      162.13      3.99 o
   3   8   7      314.51      306.88      3.36 o
   4   8   7       85.94       86.71      1.84 o
   5   8   7       54.88       65.34      1.92 o
   6   8   7       23.11       24.57      1.33 o
   7   8   7        6.24        4.09      0.97 o
   8   8   7       27.31       37.20      2.09 o
  -9   9   7       13.57       19.12      1.82 o
  -8   9   7       41.27       44.47      2.38 o
  -7   9   7        4.48        5.84      1.18 o
  -6   9   7        2.87        1.65      0.94 o
  -5   9   7        6.82        7.67      0.99 o
  -4   9   7        3.32        4.25      0.83 o
  -3   9   7       66.92       55.58      1.65 o
  -2   9   7       79.03       92.53      1.94 o
  -1   9   7        1.42        2.63      0.54 o
   0   9   7      134.06      130.85      1.89 o
   1   9   7      396.42      407.62      3.98 o
   2   9   7      217.27      199.18      3.40 o
   3   9   7        0.07        1.97      0.62 o
   4   9   7       57.65       55.55      1.57 o
   5   9   7        0.96        0.47      0.72 o
   6   9   7        1.18        0.17      0.79 o
   7   9   7        5.97        4.68      1.08 o
   8   9   7        0.82        2.74      1.26 o
  -9  10   7        0.15        0.80      1.28 o
  -8  10   7        6.56        8.40      1.69 o
  -7  10   7        3.80        4.54      1.24 o
  -6  10   7       20.07       18.97      2.10 o
  -5  10   7       28.61       27.30      1.88 o
  -4  10   7       14.85       12.35      1.08 o
  -3  10   7      162.81      156.26      3.18 o
  -2  10   7       17.14       15.86      1.30 o
  -1  10   7        2.41        2.99      0.65 o
   0  10   7       48.94       62.90      1.54 o
   1  10   7      537.69      514.41      4.78 o
   2  10   7       19.47       29.95      1.35 o
   3  10   7        0.03        0.75      0.68 o
   4  10   7        1.48       -0.02      0.77 o
   5  10   7       31.97       33.56      1.65 o
   6  10   7        3.19        5.01      1.01 o
   7  10   7        6.12        5.95      1.19 o
  -8  11   7        5.18        6.40      1.73 o
  -7  11   7       10.76       13.53      1.65 o
  -6  11   7        0.06        0.27      1.02 o
  -5  11   7        8.06        6.13      1.29 o
  -4  11   7        5.07        3.91      0.97 o
  -3  11   7        0.80        3.23      0.82 o
  -2  11   7        1.02       -0.55      0.71 o
  -1  11   7       51.36       46.43      1.71 o
   0  11   7        2.99        4.46      1.08 o
   1  11   7       86.03       87.75      2.06 o
   2  11   7      160.48      181.62      3.09 o
   3  11   7       72.37       65.83      2.24 o
   4  11   7        3.38        0.87      0.86 o
   5  11   7       12.86        9.24      1.12 o
   6  11   7        4.57        6.76      1.14 o
  -7  12   7        3.31        3.52      1.44 o
  -6  12   7        5.23        5.12      1.34 o
  -5  12   7        0.65       -0.74      0.96 o
  -4  12   7        3.41        3.60      1.08 o
  -3  12   7        6.55        5.51      1.05 o
  -2  12   7        0.81        0.36      0.76 o
  -1  12   7        0.00        0.55      0.75 o
   0  12   7        0.01        0.18      0.74 o
   1  12   7       46.68       44.75      2.12 o
   2  12   7        1.10        0.34      0.98 o
   3  12   7        3.94        3.24      1.14 o
   4  12   7        1.29       -0.37      0.87 o
   5  12   7        0.49        0.51      0.93 o
   6  12   7        0.16        0.30      1.14 o
  -6  13   7       11.25       13.81      1.63 o
  -5  13   7        0.82        0.17      1.02 o
  -4  13   7        0.08       -0.47      0.97 o
  -3  13   7        9.17        6.12      1.17 o
  -2  13   7        2.86        2.84      1.02 o
  -1  13   7       83.71       76.08      2.43 o
   0  13   7      128.37      142.69      3.07 o
   1  13   7       42.02       56.54      2.59 o
   2  13   7       15.87       16.63      1.58 o
   3  13   7        0.00       -1.03      1.13 o
   4  13   7        4.09        2.40      1.21 o
   5  13   7       16.30       18.79      1.97 o
  -5  14   7        4.15        2.48      1.34 o
  -4  14   7        5.26        3.51      1.35 o
  -3  14   7        6.12        7.73      1.46 o
  -2  14   7        6.04        2.61      1.19 o
  -1  14   7       14.79       10.91      1.43 o
   0  14   7       32.70       34.10      2.76 o
   1  14   7        6.47        2.29      1.63 o
   2  14   7        0.43       -0.68      1.09 o
   3  14   7       24.79       14.33      2.13 o
   4  14   7        1.35        1.04      1.37 o
  -4  15   7        1.88        0.50      1.30 o
  -3  15   7       11.85       10.21      2.01 o
  -2  15   7        4.37        6.86      1.48 o
  -1  15   7       14.60       21.66      1.84 o
   0  15   7      109.22      112.68      3.85 o
   1  15   7        6.86        8.15      1.87 o
   2  15   7        1.11       -0.79      1.66 o
 -10   0   8       20.90       24.07      3.02 o
  -8   0   8      269.61      245.37      4.59 o
  -6   0   8       49.55       55.58      1.79 o
  -4   0   8      595.68      603.59      6.76 o
  -2   0   8     1845.70     1998.60     16.64 o
   0   0   8      705.17      701.37      6.16 o
   2   0   8        0.07        2.43      0.63 o
   4   0   8      173.40      169.87      3.27 o
   6   0   8      134.84      143.37      3.81 o
   8   0   8       14.00       13.89      1.80 o
 -11   1   8        0.20        0.23      1.51 o
 -10   1   8        2.67        0.10      1.24 o
  -9   1   8        0.63        0.41      1.10 o
  -8   1   8      116.23       98.31      3.53 o
  -7   1   8      123.04      120.46      2.55 o
  -6   1   8       14.04       11.11      0.76 o
  -5   1   8        0.13       -0.08      0.52 o
  -4   1   8      303.77      327.44      3.12 o
  -3   1   8       98.22       83.99      1.73 o
  -2   1   8      980.58      985.05      6.53 o
  -1   1   8      211.98      189.30      1.54 o
   0   1   8      155.84      153.22      1.72 o
   1   1   8      108.47      107.23      1.24 o
   2   1   8      239.11      234.49      2.20 o
   3   1   8      524.55      509.51      4.14 o
   4   1   8      101.64       95.52      2.16 o
   5   1   8       52.56       48.13      1.77 o
   6   1   8        3.18        2.94      0.86 o
   7   1   8        9.11        6.11      1.13 o
   8   1   8        5.70        4.94      0.98 o
   9   1   8       32.64       35.25      1.83 o
 -11   2   8        0.11        0.06      1.64 o
 -10   2   8       84.69       93.71      3.37 o
  -9   2   8        8.89        7.40      1.16 o
  -8   2   8        8.25        5.61      1.01 o
  -7   2   8        5.29        5.28      0.95 o
  -6   2   8      162.92      143.36      2.34 o
  -5   2   8      178.34      153.24      2.10 o
  -4   2   8       28.80       26.60      0.84 o
  -3   2   8      483.19      428.75      3.93 o
  -2   2   8      224.67      186.91      3.12 o
  -1   2   8        9.42       12.42      0.52 o
   0   2   8      161.94      171.87      1.82 o
   1   2   8        1.59        4.46      0.43 o
   2   2   8       32.68       29.87      0.75 o
   3   2   8        1.73        5.05      0.51 o
   4   2   8      109.23      115.09      2.05 o
   5   2   8      115.73      120.13      2.58 o
   6   2   8      142.26      148.82      2.71 o
   7   2   8        6.91        5.92      0.97 o
   8   2   8       14.29       14.36      1.29 o
   9   2   8       10.65       13.82      1.43 o
 -10   3   8       18.65       16.47      1.74 o
  -9   3   8       45.18       45.65      2.01 o
  -8   3   8        2.66        1.98      1.00 o
  -7   3   8       57.83       58.66      2.93 o
  -6   3   8      376.69      372.23      4.36 o
  -5   3   8        5.39        8.15      0.79 o
  -4   3   8       27.33       38.32      1.30 o
  -3   3   8       12.11       14.47      1.03 o
  -2   3   8       47.44       42.76      0.91 o
  -1   3   8      300.67      323.10      2.68 o
   0   3   8        0.96        3.94      0.39 o
   1   3   8      190.17      187.50      2.12 o
   2   3   8       10.31        7.74      0.57 o
   3   3   8       67.05       75.69      1.43 o
   4   3   8      393.83      379.57      3.91 o
   5   3   8       83.79       73.37      1.90 o
   6   3   8       31.46       31.84      1.64 o
   7   3   8        1.34        3.51      0.88 o
   8   3   8       36.96       36.51      1.75 o
   9   3   8        5.75        4.34      1.36 o
 -10   4   8        2.42        4.62      1.27 o
  -9   4   8       15.97       14.02      1.35 o
  -8   4   8        3.52        4.46      1.07 o
  -7   4   8       43.53       40.51      1.59 o
  -6   4   8      234.50      202.16      3.13 o
  -5   4   8       86.36       70.63      1.73 o
  -4   4   8       10.13        7.29      0.71 o
  -3   4   8        5.23       11.75      0.61 o
  -2   4   8       50.25       56.82      1.18 o
  -1   4   8        2.34        1.52      0.43 o
   0   4   8        5.61        9.77      0.51 o
   1   4   8       53.99       42.86      0.83 o
   2   4   8      496.33      439.42      3.59 o
   3   4   8       27.39       31.36      1.06 o
   4   4   8      170.12      160.24      2.20 o
   5   4   8       71.87       69.93      2.29 o
   6   4   8       12.13       12.30      1.09 o
   7   4   8        7.28        4.80      1.02 o
   8   4   8       12.67       13.32      1.41 o
   9   4   8        7.88        9.33      1.56 o
 -10   5   8        2.46        1.55      1.22 o
  -9   5   8        0.69        0.34      1.11 o
  -8   5   8        4.89        5.03      1.11 o
  -7   5   8       13.24        6.51      0.91 o
  -6   5   8       13.21        6.95      1.29 o
  -5   5   8       12.04       22.68      1.50 o
  -4   5   8      221.51      215.59      2.78 o
  -3   5   8      188.30      189.56      2.65 o
  -2   5   8        6.62        9.88      0.67 o
  -1   5   8       50.05       61.49      1.45 o
   0   5   8       91.15       95.92      1.26 o
   1   5   8       40.92       43.11      1.06 o
   2   5   8      278.15      279.12      2.74 o
   3   5   8       97.42       88.49      1.58 o
   4   5   8       59.73       57.49      1.49 o
   5   5   8      108.86      102.10      1.93 o
   6   5   8        3.44        3.18      0.96 o
   7   5   8        0.90        2.10      1.02 o
   8   5   8        0.00       -0.42      1.08 o
 -10   6   8        1.04        0.67      1.41 o
  -9   6   8        0.00       -1.11      1.11 o
  -8   6   8       19.26       17.69      1.48 o
  -7   6   8        7.85        5.15      0.89 o
  -6   6   8        0.25        0.35      0.69 o
  -5   6   8       60.79       69.35      1.71 o
  -4   6   8       68.60       54.93      1.52 o
  -3   6   8        7.91        8.84      0.79 o
  -2   6   8       14.03       11.52      0.77 o
  -1   6   8       20.50       14.82      0.78 o
   0   6   8       35.29       29.89      0.98 o
   1   6   8       75.34       64.82      1.62 o
   2   6   8        0.07       -0.01      0.46 o
   3   6   8        3.29        5.49      0.60 o
   4   6   8       11.48       15.17      0.80 o
   5   6   8       22.01       24.54      1.31 o
   6   6   8        6.62        4.81      0.89 o
   7   6   8        1.30        1.09      0.96 o
   8   6   8       52.93       57.63      2.62 o
 -10   7   8       17.45       27.04      2.34 o
  -9   7   8       32.19       42.38      2.54 o
  -8   7   8        2.52        0.72      1.02 o
  -7   7   8        0.44        0.97      0.85 o
  -6   7   8       19.34       15.34      1.04 o
  -5   7   8      206.62      186.56      2.64 o
  -4   7   8       31.47       28.41      1.23 o
  -3   7   8        0.56        0.31      0.54 o
  -2   7   8      554.58      526.09      4.45 o
  -1   7   8      279.20      270.61      3.58 o
   0   7   8       52.47       65.17      1.35 o
   1   7   8      630.44      596.45      4.36 o
   2   7   8       18.89       14.54      0.88 o
   3   7   8      256.52      242.43      2.55 o
   4   7   8       10.35        9.82      0.81 o
   5   7   8        0.00       -0.31      0.65 o
   6   7   8        1.56        0.38      0.81 o
   7   7   8        0.24        0.36      0.90 o
   8   7   8       14.00       17.97      2.03 o
  -9   8   8        3.01        3.28      1.51 o
  -8   8   8       55.80       58.29      2.80 o
  -7   8   8       23.83       21.13      1.60 o
  -6   8   8       91.27       95.00      2.16 o
  -5   8   8       64.61       51.36      1.64 o
  -4   8   8      170.56      167.90      2.45 o
  -3   8   8        0.00       -0.59      0.59 o
  -2   8   8      228.89      229.82      2.86 o
  -1   8   8        0.82        2.24      0.60 o
   0   8   8       12.39       15.22      0.88 o
   1   8   8        8.80        8.17      0.69 o
   2   8   8       23.83       33.79      1.13 o
   3   8   8      182.24      196.70      2.72 o
   4   8   8        1.52        0.35      0.57 o
   5   8   8        9.14        9.76      1.03 o
   6   8   8        0.24       -0.32      0.79 o
   7   8   8        4.07        4.28      1.02 o
  -9   9   8        6.30        6.77      1.78 o
  -8   9   8       21.30       28.61      2.17 o
  -7   9   8       51.82       50.23      2.40 o
  -6   9   8        6.50        5.23      1.18 o
  -5   9   8        2.17        2.70      0.85 o
  -4   9   8       23.77       29.89      1.51 o
  -3   9   8      126.83      128.89      2.23 o
  -2   9   8       30.27       31.90      1.29 o
  -1   9   8        1.40        0.23      0.63 o
   0   9   8       77.26       87.33      2.20 o
   1   9   8       17.26       24.24      1.20 o
   2   9   8       28.96       22.14      1.28 o
   3   9   8      242.00      247.80      3.55 o
   4   9   8        5.45        4.23      0.87 o
   5   9   8        2.92        4.29      0.99 o
   6   9   8        7.28        6.32      1.22 o
   7   9   8        5.38        6.09      1.19 o
  -8  10   8       16.22       20.87      2.17 o
  -7  10   8        7.87        9.30      1.59 o
  -6  10   8        0.04       -1.07      1.07 o
  -5  10   8       14.81       13.39      1.27 o
  -4  10   8        4.23        1.03      0.79 o
  -3  10   8      103.55       93.11      2.82 o
  -2  10   8       24.52       19.34      1.19 o
  -1  10   8       14.22       14.90      0.96 o
   0  10   8       25.26       25.64      1.19 o
   1  10   8       33.28       37.19      1.30 o
   2  10   8        3.66        5.71      0.90 o
   3  10   8        0.11        0.92      0.74 o
   4  10   8       36.71       37.94      1.70 o
   5  10   8        0.87        1.18      1.02 o
   6  10   8        2.87        3.30      1.02 o
  -7  11   8       32.66       32.94      2.30 o
  -6  11   8        0.05       -1.20      1.20 o
  -5  11   8       43.67       51.17      2.96 o
  -4  11   8        0.08       -0.45      0.82 o
  -3  11   8       10.29        5.06      0.95 o
  -2  11   8       28.69       31.98      1.55 o
  -1  11   8       24.44       26.16      1.42 o
   0  11   8       31.01       25.36      1.68 o
   1  11   8       57.15       63.46      2.07 o
   2  11   8       52.91       47.06      2.05 o
   3  11   8       26.91       22.48      1.59 o
   4  11   8        0.41       -0.46      0.86 o
   5  11   8        3.02        2.23      1.06 o
   6  11   8        5.75        1.59      1.17 o
  -7  12   8        0.01        0.51      1.38 o
  -6  12   8        7.79        6.46      1.49 o
  -5  12   8        1.22       -0.42      0.96 o
  -4  12   8        2.37        3.08      1.02 o
  -3  12   8        1.44        0.61      0.86 o
  -2  12   8        9.23        5.82      0.96 o
  -1  12   8       72.44       75.07      2.21 o
   0  12   8       13.97       14.81      1.25 o
   1  12   8        5.70        6.67      1.36 o
   2  12   8       17.14       17.64      1.74 o
   3  12   8        8.72        4.95      1.24 o
   4  12   8        0.77        0.69      0.99 o
   5  12   8        0.24        0.31      1.07 o
  -6  13   8        0.97        0.82      1.31 o
  -5  13   8        1.86        1.16      1.21 o
  -4  13   8        4.59        3.54      1.20 o
  -3  13   8        0.68       -0.62      0.98 o
  -2  13   8       18.05       20.26      1.60 o
  -1  13   8        0.50       -0.37      0.88 o
   0  13   8      115.89      122.01      3.51 o
   1  13   8        1.46        2.27      1.32 o
   2  13   8        4.89        8.45      1.47 o
   3  13   8        0.11        0.08      1.25 o
   4  13   8       14.79        8.56      1.45 o
  -4  14   8        0.02       -0.90      1.28 o
  -3  14   8        4.17        4.31      1.42 o
  -2  14   8       64.25       71.28      2.99 o
  -1  14   8       27.39       26.48      2.30 o
   0  14   8        2.04        1.98      1.63 o
   1  14   8        0.97       -0.62      1.54 o
   2  14   8        1.48        0.87      1.48 o
   3  14   8        0.02        1.02      1.45 o
  -2  15   8       28.96       26.00      2.08 o
  -1  15   8        9.55        9.33      2.11 o
   0  15   8        4.05        4.92      1.93 o
  -9   0   9        5.15        3.92      1.79 o
  -7   0   9       33.75       42.05      2.57 o
  -5   0   9        9.46        9.75      1.22 o
  -3   0   9       32.42       17.15      1.32 o
  -1   0   9       78.57       77.22      1.45 o
   1   0   9        5.76        2.84      0.68 o
   3   0   9       55.51       60.34      2.01 o
   5   0   9        3.82        1.91      1.23 o
   7   0   9        0.10       -1.07      1.07 o
 -10   1   9        7.36        2.73      1.40 o
  -9   1   9       27.85       23.69      1.92 o
  -8   1   9       36.11       43.14      1.94 o
  -7   1   9        6.57       13.58      1.20 o
  -6   1   9        4.49        4.37      0.77 o
  -5   1   9       29.55       36.74      1.41 o
  -4   1   9      356.56      341.63      3.64 o
  -3   1   9      536.40      552.46      4.81 o
  -2   1   9      248.18      233.08      2.80 o
  -1   1   9      149.03      179.87      1.62 o
   0   1   9        4.11        5.94      0.55 o
   1   1   9       22.70       26.76      1.04 o
   2   1   9        0.95        0.37      0.45 o
   3   1   9       17.56       13.57      0.87 o
   4   1   9       61.44       58.39      1.67 o
   5   1   9       78.85       87.79      2.11 o
   6   1   9        0.81       -0.21      0.79 o
   7   1   9        3.13        1.72      0.88 o
   8   1   9        0.01        0.46      0.90 o
 -10   2   9        8.27        5.53      1.48 o
  -9   2   9       42.66       45.10      3.57 o
  -8   2   9       90.05       75.23      2.45 o
  -7   2   9       49.72       46.19      1.90 o
  -6   2   9      171.36      182.62      3.04 o
  -5   2   9       91.66       88.75      1.88 o
  -4   2   9      744.37      737.97      6.01 o
  -3   2   9       14.15       13.75      0.88 o
  -2   2   9      251.87      219.30      2.03 o
  -1   2   9        7.20        3.93      0.46 o
   0   2   9        0.02        0.38      0.41 o
   1   2   9       21.02       18.41      0.86 o
   2   2   9      140.72      137.73      1.97 o
   3   2   9       22.86       21.27      1.04 o
   4   2   9       65.44       67.19      1.72 o
   5   2   9       18.73       17.64      1.12 o
   6   2   9        0.20       -0.71      0.71 o
   7   2   9        7.08        6.43      1.03 o
   8   2   9        7.68        4.66      1.30 o
 -10   3   9        4.72        2.66      1.51 o
  -9   3   9       58.13       63.07      2.55 o
  -8   3   9        6.36        5.96      1.07 o
  -7   3   9       21.80       22.92      1.59 o
  -6   3   9        2.14        2.20      0.87 o
  -5   3   9        0.09        0.87      0.65 o
  -4   3   9        0.50        1.07      0.63 o
  -3   3   9      294.63      260.34      3.02 o
  -2   3   9      139.09      113.85      1.87 o
  -1   3   9       51.80       62.96      1.21 o
   0   3   9      514.36      472.08      3.67 o
   1   3   9       68.46       61.18      1.39 o
   2   3   9      128.06      119.42      1.83 o
   3   3   9      150.21      156.47      2.74 o
   4   3   9       73.02       71.30      1.74 o
   5   3   9       10.96       10.67      0.99 o
   6   3   9        2.37        0.90      0.75 o
   7   3   9       38.07       44.92      1.88 o
   8   3   9        4.44        2.18      1.11 o
 -10   4   9        0.01        0.84      1.35 o
  -9   4   9        0.52        1.52      1.07 o
  -8   4   9        0.30        0.44      0.85 o
  -7   4   9       38.55       45.89      1.91 o
  -6   4   9      259.68      254.78      4.88 o
  -5   4   9       98.31      102.95      2.27 o
  -4   4   9       44.81       39.94      1.41 o
  -3   4   9        4.50        2.64      0.63 o
  -2   4   9      133.96      102.39      1.83 o
  -1   4   9      315.88      321.40      3.06 o
   0   4   9      621.60      587.72      4.63 o
   1   4   9        6.86        6.38      0.64 o
   2   4   9      100.20      112.76      2.07 o
   3   4   9      121.76      108.12      1.88 o
   4   4   9        2.38        1.45      0.63 o
   5   4   9       51.04       43.62      1.65 o
   6   4   9        3.59        2.77      0.84 o
   7   4   9       26.27       32.91      1.83 o
   8   4   9       19.06       20.78      1.68 o
 -10   5   9        9.26       11.80      1.72 o
  -9   5   9        5.00        2.56      1.24 o
  -8   5   9        5.74        4.36      1.19 o
  -7   5   9      115.66      108.39      2.44 o
  -6   5   9       57.90       73.74      2.20 o
  -5   5   9      469.44      425.67      4.38 o
  -4   5   9      405.97      446.96      4.40 o
  -3   5   9       25.23       22.42      1.05 o
  -2   5   9       59.13       62.46      1.51 o
  -1   5   9      466.11      429.99      4.14 o
   0   5   9      599.01      612.30      4.62 o
   1   5   9        8.11        9.79      0.72 o
   2   5   9      237.51      246.06      2.73 o
   3   5   9       21.57       15.88      0.96 o
   4   5   9       15.43       14.59      0.91 o
   5   5   9        2.19        1.34      0.61 o
   6   5   9        1.02        0.67      0.91 o
   7   5   9        1.15        2.06      1.01 o
   8   5   9        3.70        4.76      1.22 o
  -9   6   9       10.75       10.79      1.56 o
  -8   6   9        0.50       -0.30      0.99 o
  -7   6   9        0.59        2.10      0.89 o
  -6   6   9      212.61      199.37      3.50 o
  -5   6   9      223.91      239.22      3.18 o
  -4   6   9       40.37       42.68      1.49 o
  -3   6   9       96.76       87.45      1.87 o
  -2   6   9        0.28        1.02      0.59 o
  -1   6   9       59.51       54.74      1.46 o
   0   6   9        0.59        0.42      0.55 o
   1   6   9       13.76       17.81      0.99 o
   2   6   9        9.56        7.03      0.72 o
   3   6   9       93.07       95.54      1.70 o
   4   6   9       20.97       21.54      1.05 o
   5   6   9        0.55        1.76      0.73 o
   6   6   9       26.81       26.39      1.56 o
   7   6   9        4.82        3.00      1.08 o
  -9   7   9        1.17        1.73      1.33 o
  -8   7   9       13.36       13.59      1.59 o
  -7   7   9       66.41       70.52      2.62 o
  -6   7   9        0.08        0.39      0.78 o
  -5   7   9       88.72       82.40      1.88 o
  -4   7   9        4.11        2.63      0.76 o
  -3   7   9      251.61      237.87      3.04 o
  -2   7   9        0.30        0.14      0.60 o
  -1   7   9       64.71       64.73      1.62 o
   0   7   9       11.87       14.82      0.99 o
   1   7   9      344.02      352.14      3.79 o
   2   7   9       32.18       30.69      1.21 o
   3   7   9        0.50        0.81      0.52 o
   4   7   9       10.81        9.22      0.92 o
   5   7   9       17.65       19.29      1.23 o
   6   7   9       47.29       49.61      2.05 o
   7   7   9        3.60        1.74      1.03 o
  -9   8   9       11.94       11.66      1.87 o
  -8   8   9       11.83        7.90      1.62 o
  -7   8   9       87.61       94.37      3.28 o
  -6   8   9      116.26      105.55      3.17 o
  -5   8   9       12.89       10.39      1.04 o
  -4   8   9      153.15      143.93      2.35 o
  -3   8   9        6.75        3.95      0.74 o
  -2   8   9       62.97       60.77      1.78 o
  -1   8   9      125.73      122.69      2.13 o
   0   8   9      347.32      326.20      3.66 o
   1   8   9      123.50      115.14      2.11 o
   2   8   9      131.28      119.80      2.13 o
   3   8   9        0.48        0.12      0.67 o
   4   8   9        0.67        0.24      0.68 o
   5   8   9        1.38        1.44      0.76 o
   6   8   9        4.58        6.02      1.13 o
   7   8   9        7.32        6.35      1.32 o
  -8   9   9        1.14       -1.38      1.38 o
  -7   9   9        5.18        5.87      1.62 o
  -6   9   9       17.65       13.02      1.48 o
  -5   9   9       23.80       23.53      1.61 o
  -4   9   9        0.68        0.92      0.82 o
  -3   9   9        3.50        2.84      0.78 o
  -2   9   9       12.28       15.28      1.12 o
  -1   9   9        1.51        1.76      0.73 o
   0   9   9        0.01       -0.23      0.72 o
   1   9   9        7.25        9.82      0.94 o
   2   9   9       14.57       14.25      1.28 o
   3   9   9       31.40       27.16      1.61 o
   4   9   9        3.50        2.00      0.93 o
   5   9   9       17.83       17.86      1.40 o
   6   9   9        6.47        5.90      1.29 o
  -8  10   9        0.01        0.35      1.83 o
  -7  10   9        8.08        5.81      1.83 o
  -6  10   9        5.58        6.67      1.44 o
  -5  10   9        5.71        3.58      1.00 o
  -4  10   9        7.16        4.52      1.03 o
  -3  10   9       12.37       14.51      1.26 o
  -2  10   9       49.66       43.31      1.91 o
  -1  10   9        1.74        1.29      0.71 o
   0  10   9        0.25       -0.63      0.69 o
   1  10   9       44.71       48.97      1.70 o
   2  10   9       27.22       21.81      1.47 o
   3  10   9       66.72       75.48      2.61 o
   4  10   9       13.82       11.98      1.41 o
   5  10   9        0.04       -0.70      1.15 o
   6  10   9        0.73        1.48      1.20 o
  -7  11   9        0.04       -0.29      1.37 o
  -6  11   9        9.82        9.85      1.81 o
  -5  11   9        2.68        3.13      1.02 o
  -4  11   9        0.90        1.74      0.91 o
  -3  11   9       15.79       10.79      1.20 o
  -2  11   9        1.22        0.96      0.84 o
  -1  11   9        0.20        0.59      0.80 o
   0  11   9       19.85       17.20      1.30 o
   1  11   9        0.17        0.13      0.88 o
   2  11   9       77.43       80.61      2.69 o
   3  11   9      114.13      118.13      3.03 o
   4  11   9        0.45        0.47      1.00 o
   5  11   9        1.86        0.56      1.27 o
  -6  12   9        4.47        4.18      1.48 o
  -5  12   9        1.39        2.00      1.09 o
  -4  12   9        8.72        6.53      1.20 o
  -3  12   9       19.73       15.60      1.37 o
  -2  12   9       14.67       15.80      1.35 o
  -1  12   9       25.30       28.67      1.70 o
   0  12   9        0.13       -0.15      1.15 o
   1  12   9        6.55        4.55      1.23 o
   2  12   9       90.48       91.10      4.19 o
   3  12   9       17.22       15.77      1.65 o
   4  12   9        1.80       -0.30      1.16 o
  -5  13   9        1.15        2.66      1.43 o
  -4  13   9        0.43       -1.04      1.04 o
  -3  13   9        4.41        3.25      1.25 o
  -2  13   9       26.94       27.39      2.58 o
  -1  13   9        6.70        6.32      1.36 o
   0  13   9        0.00       -0.18      1.17 o
   1  13   9        1.07        0.35      1.31 o
   2  13   9        2.28        1.83      1.29 o
   3  13   9       11.17       12.00      2.29 o
  -3  14   9        0.82       -0.28      1.36 o
  -2  14   9        6.27        5.26      1.52 o
  -1  14   9       37.92       26.15      2.97 o
   0  14   9        3.95        3.18      2.09 o
   1  14   9        4.87        4.85      1.84 o
 -10   0  10        9.03       14.58      2.60 o
  -8   0  10       26.18       33.82      2.67 o
  -6   0  10       62.07       61.04      2.92 o
  -4   0  10      309.85      293.09      4.65 o
  -2   0  10      244.24      219.99      3.21 o
   0   0  10      126.06      127.25      2.81 o
   2   0  10      113.00       87.37      2.28 o
   4   0  10        8.03        5.20      1.09 o
   6   0  10       13.92        9.19      1.44 o
   8   0  10        8.10        3.96      1.60 o
 -10   1  10        5.24        6.76      1.67 o
  -9   1  10        0.44       -0.97      1.17 o
  -8   1  10        2.04        2.15      1.03 o
  -7   1  10        0.36        0.81      0.89 o
  -6   1  10       64.61       65.76      2.17 o
  -5   1  10       24.42       30.22      1.27 o
  -4   1  10       94.90       71.27      1.86 o
  -3   1  10      164.05      158.99      2.43 o
  -2   1  10      499.41      469.87      4.04 o
  -1   1  10        7.90        8.75      0.74 o
   0   1  10       13.39        9.56      0.74 o
   1   1  10       45.20       54.72      1.49 o
   2   1  10       11.00       15.40      0.93 o
   3   1  10       36.77       28.46      1.25 o
   4   1  10        0.01        0.35      0.62 o
   5   1  10       21.96       20.31      1.19 o
   6   1  10       20.68       20.20      1.25 o
   7   1  10       18.82       20.05      1.41 o
   8   1  10        5.89        3.17      1.07 o
 -10   2  10        2.54        1.09      1.46 o
  -9   2  10        0.81       -0.28      1.20 o
  -8   2  10        0.10       -0.89      0.89 o
  -7   2  10       13.68        7.99      1.12 o
  -6   2  10        0.10       -0.74      0.74 o
  -5   2  10       42.07       39.46      1.72 o
  -4   2  10      762.84      772.83      6.40 o
  -3   2  10      610.16      605.82      4.98 o
  -2   2  10      465.72      484.66      4.19 o
  -1   2  10      339.15      319.51      2.95 o
   0   2  10        0.27        2.15      0.54 o
   1   2  10      301.02      258.84      2.97 o
   2   2  10       50.07       44.23      1.44 o
   3   2  10      209.17      182.90      2.60 o
   4   2  10      103.46       95.22      2.10 o
   5   2  10        4.45        3.35      0.77 o
   6   2  10        2.30        1.80      0.77 o
   7   2  10        0.81        2.74      0.88 o
   8   2  10        7.71        6.46      1.25 o
 -10   3  10        2.25        2.30      1.55 o
  -9   3  10       12.41       11.57      1.57 o
  -8   3  10        0.14        1.19      0.97 o
  -7   3  10        0.25        0.76      0.89 o
  -6   3  10      150.16      160.91      2.97 o
  -5   3  10      161.57      184.44      2.83 o
  -4   3  10        9.30        8.65      0.96 o
  -3   3  10       10.71        8.38      0.78 o
  -2   3  10      487.62      454.40      4.65 o
  -1   3  10        2.15        3.66      0.66 o
   0   3  10       63.38       58.74      1.52 o
   1   3  10      239.35      246.13      2.83 o
   2   3  10      129.34      124.55      2.09 o
   3   3  10      127.72      138.20      2.27 o
   4   3  10       41.87       39.13      1.54 o
   5   3  10        0.00        0.30      0.69 o
   6   3  10       45.78       49.99      1.94 o
   7   3  10        2.46        1.82      0.90 o
  -9   4  10        0.04        0.09      1.15 o
  -8   4  10       53.57       51.50      2.14 o
  -7   4  10       60.34       59.26      2.26 o
  -6   4  10      318.20      345.27      4.42 o
  -5   4  10      400.94      415.08      4.43 o
  -4   4  10        3.07        4.15      0.80 o
  -3   4  10       18.18       21.07      1.07 o
  -2   4  10      113.21      108.39      1.98 o
  -1   4  10      250.96      242.40      3.17 o
   0   4  10        2.32        0.70      0.89 o
   1   4  10      104.74       83.52      1.84 o
   2   4  10      162.59      165.83      2.36 o
   3   4  10        0.36        0.49      0.56 o
   4   4  10       68.56       67.06      1.93 o
   5   4  10        2.11        1.53      0.72 o
   6   4  10        4.41        4.65      1.13 o
   7   4  10        1.44        2.86      1.10 o
  -9   5  10        6.85        4.74      1.38 o
  -8   5  10       18.91       15.60      1.42 o
  -7   5  10       44.68       51.55      1.97 o
  -6   5  10       16.68       17.18      1.41 o
  -5   5  10       76.60       77.59      2.05 o
  -4   5  10       51.10       53.58      2.37 o
  -3   5  10       64.18       58.57      1.72 o
  -2   5  10       80.61       82.58      1.87 o
  -1   5  10      958.71      913.53      7.17 o
   0   5  10      887.82      871.20      6.93 o
   1   5  10        6.32       10.29      0.83 o
   2   5  10        6.37        4.16      0.69 o
   3   5  10        3.69        2.09      0.64 o
   4   5  10       20.88       16.99      1.03 o
   5   5  10        5.99        3.23      0.91 o
   6   5  10       28.88       26.98      1.67 o
   7   5  10        0.03       -0.15      1.06 o
  -9   6  10        3.25        3.07      1.34 o
  -8   6  10       17.47       16.46      1.70 o
  -7   6  10        9.98        6.34      1.05 o
  -6   6  10       28.91       25.66      1.51 o
  -5   6  10        1.51        0.48      0.76 o
  -4   6  10      217.75      229.41      3.47 o
  -3   6  10       57.22       58.45      1.76 o
  -2   6  10      192.32      194.75      2.76 o
  -1   6  10       71.58       79.95      2.46 o
   0   6  10      549.46      568.77      5.25 o
   1   6  10       48.23       48.17      1.95 o
   2   6  10       13.77       10.73      0.95 o
   3   6  10       29.30       27.24      1.15 o
   4   6  10       28.00       33.91      1.50 o
   5   6  10        0.48        0.04      0.80 o
   6   6  10       11.18        7.90      1.58 o
   7   6  10        1.48        2.78      1.22 o
  -8   7  10        3.34        4.62      1.41 o
  -7   7  10       79.71       84.13      2.75 o
  -6   7  10       90.08      100.22      2.54 o
  -5   7  10        1.69        1.15      0.90 o
  -4   7  10       41.27       40.80      1.70 o
  -3   7  10       10.94       12.65      1.01 o
  -2   7  10       49.71       45.27      1.57 o
  -1   7  10       83.67       86.48      2.09 o
   0   7  10        3.73        3.28      0.75 o
   1   7  10      212.28      225.20      3.08 o
   2   7  10       96.85      106.34      2.14 o
   3   7  10       14.38       16.55      1.29 o
   4   7  10        0.35        1.07      0.83 o
   5   7  10        8.02        9.01      1.18 o
   6   7  10        9.02        5.43      1.13 o
  -8   8  10       31.40       31.75      3.21 o
  -7   8  10       47.69       49.86      3.03 o
  -6   8  10       15.34       20.93      1.82 o
  -5   8  10       42.14       36.94      2.16 o
  -4   8  10        6.34        2.56      0.82 o
  -3   8  10        2.48        1.92      0.76 o
  -2   8  10       29.15       34.59      2.34 o
  -1   8  10        0.01       -0.66      0.66 o
   0   8  10        2.96        3.83      0.82 o
   1   8  10      184.65      184.95      2.98 o
   2   8  10       57.10       58.43      1.88 o
   3   8  10        2.64        3.92      0.95 o
   4   8  10       30.45       31.21      1.92 o
   5   8  10        0.04        1.04      0.98 o
   6   8  10        2.04        1.55      1.25 o
  -7   9  10       29.93       29.12      2.35 o
  -6   9  10       13.87       13.02      1.63 o
  -5   9  10       13.90       10.99      1.27 o
  -4   9  10        0.08       -0.76      0.76 o
  -3   9  10        0.40        0.14      0.72 o
  -2   9  10        0.05       -0.72      0.72 o
  -1   9  10       27.65       28.77      1.55 o
   0   9  10       13.15       18.95      1.23 o
   1   9  10      229.60      227.39      3.36 o
   2   9  10       26.17       23.45      1.82 o
   3   9  10        0.41        0.13      0.89 o
   4   9  10        0.15       -0.91      0.91 o
   5   9  10        6.56        4.37      1.24 o
  -7  10  10        2.44        4.67      1.78 o
  -6  10  10        1.38        1.65      1.28 o
  -5  10  10       23.50       26.20      1.73 o
  -4  10  10        0.55        0.86      0.93 o
  -3  10  10        1.85        1.39      0.92 o
  -2  10  10       68.40       68.08      3.36 o
  -1  10  10        2.84        0.97      0.94 o
   0  10  10       15.26       10.63      1.10 o
   1  10  10       49.23       54.04      2.19 o
   2  10  10       24.04       26.03      2.07 o
   3  10  10        0.00       -0.76      0.94 o
   4  10  10        0.05       -1.03      1.03 o
   5  10  10        2.45        1.49      1.45 o
  -6  11  10        0.39        0.04      1.18 o
  -5  11  10       26.86       29.48      1.92 o
  -4  11  10       51.08       53.73      2.47 o
  -3  11  10        3.80        4.53      1.21 o
  -2  11  10        5.90        3.82      1.00 o
  -1  11  10        1.14        0.24      1.05 o
   0  11  10        0.00        0.93      0.84 o
   1  11  10        1.76        2.99      1.07 o
   2  11  10       13.66       18.91      1.56 o
   3  11  10       72.66       80.69      2.88 o
   4  11  10       44.15       53.30      2.48 o
  -5  12  10        0.31       -0.56      1.07 o
  -4  12  10       10.02        6.94      1.37 o
  -3  12  10       33.98       33.03      2.00 o
  -2  12  10        0.25        0.94      1.31 o
  -1  12  10       15.20       17.16      1.73 o
   0  12  10        1.95        0.45      1.18 o
   1  12  10        9.20       10.90      1.52 o
   2  12  10       20.14       20.51      1.84 o
   3  12  10       70.01       88.30      3.76 o
  -3  13  10       14.96       20.39      3.63 o
  -2  13  10       19.75       22.40      2.05 o
  -1  13  10        2.22       -0.27      1.43 o
   0  13  10        0.43        0.07      1.56 o
   1  13  10        4.34        0.79      1.51 o
  -9   0  11       30.99       39.00      2.93 o
  -7   0  11      137.46      167.62      4.62 o
  -5   0  11        5.43        7.75      1.71 o
  -3   0  11      640.20      568.13      7.00 o
  -1   0  11       40.64       34.90      2.28 o
   1   0  11       62.65       61.86      2.62 o
   3   0  11      194.93      201.59      4.06 o
   5   0  11       39.62       42.13      2.37 o
   7   0  11        1.18        1.87      1.30 o
  -9   1  11        8.44       11.78      1.48 o
  -8   1  11       51.66       57.31      2.49 o
  -7   1  11       66.69       62.47      2.32 o
  -6   1  11        5.85        6.24      1.07 o
  -5   1  11        3.35        2.13      0.72 o
  -4   1  11      338.37      343.01      3.73 o
  -3   1  11      168.40      158.45      2.51 o
  -2   1  11       91.83       95.73      2.08 o
  -1   1  11       38.80       30.18      1.35 o
   0   1  11        9.34       10.12      0.84 o
   1   1  11        0.02       -0.41      0.58 o
   2   1  11       92.54       74.06      1.84 o
   3   1  11       34.29       35.35      1.44 o
   4   1  11        1.78        1.51      0.71 o
   5   1  11        4.99        5.28      0.91 o
   6   1  11        0.91        0.43      0.83 o
   7   1  11       20.83       25.51      1.55 o
  -9   2  11       63.21       72.57      2.74 o
  -8   2  11        0.05       -0.48      1.03 o
  -7   2  11        0.06       -0.72      0.86 o
  -6   2  11        0.36       -0.80      0.80 o
  -5   2  11       91.93       97.49      2.56 o
  -4   2  11       22.80       22.98      1.26 o
  -3   2  11        1.78        1.88      0.63 o
  -2   2  11      168.25      179.82      2.91 o
  -1   2  11      158.38      158.99      2.62 o
   0   2  11        1.20        0.12      0.65 o
   1   2  11        2.24        2.00      0.67 o
   2   2  11       17.38       11.90      0.93 o
   3   2  11        7.39        5.87      0.84 o
   4   2  11       11.29        8.73      0.94 o
   5   2  11       34.90       38.84      1.62 o
   6   2  11        0.00       -0.20      0.77 o
   7   2  11        0.02        0.22      0.89 o
  -9   3  11        2.36        3.07      1.24 o
  -8   3  11        0.12       -0.60      1.01 o
  -7   3  11       11.33        7.25      1.19 o
  -6   3  11        0.82        0.01      0.97 o
  -5   3  11       20.61       26.73      2.02 o
  -4   3  11       34.07       24.36      1.27 o
  -3   3  11       44.83       47.33      1.49 o
  -2   3  11      123.06      131.02      2.96 o
  -1   3  11       20.97       28.42      1.30 o
   0   3  11        6.83        2.36      0.67 o
   1   3  11      203.48      167.32      2.70 o
   2   3  11       12.10        8.31      0.87 o
   3   3  11        4.96        3.63      0.78 o
   4   3  11       38.65       32.19      1.49 o
   5   3  11       36.32       42.31      1.68 o
   6   3  11       19.68       20.77      1.33 o
   7   3  11       17.83       22.73      1.62 o
  -9   4  11        9.34        6.78      1.48 o
  -8   4  11       14.48       17.63      1.48 o
  -7   4  11      107.36      114.03      3.77 o
  -6   4  11        0.45        2.24      0.95 o
  -5   4  11       81.96       96.25      2.22 o
  -4   4  11        0.10        0.52      0.64 o
  -3   4  11        0.04        0.43      0.71 o
  -2   4  11       28.10       23.49      1.33 o
  -1   4  11       99.53       92.41      2.07 o
   0   4  11      301.11      294.58      3.67 o
   1   4  11      188.93      169.72      3.26 o
   2   4  11       39.52       34.51      2.04 o
   3   4  11        0.21        0.30      0.71 o
   4   4  11        0.31        1.05      0.73 o
   5   4  11       15.65       17.39      1.26 o
   6   4  11       13.59       14.38      1.35 o
  -8   5  11        3.17        2.84      1.11 o
  -7   5  11       15.16       16.94      1.45 o
  -6   5  11        0.73        1.42      0.91 o
  -5   5  11        0.03        0.51      0.76 o
  -4   5  11       81.81       73.22      2.54 o
  -3   5  11        0.34       -0.47      0.68 o
  -2   5  11      263.51      270.40      3.79 o
  -1   5  11        2.09        2.35      0.75 o
   0   5  11        6.21        4.88      0.83 o
   1   5  11        9.66        8.02      0.92 o
   2   5  11        6.58        7.07      0.91 o
   3   5  11        6.15        1.97      0.75 o
   4   5  11       13.80       13.98      1.16 o
   5   5  11       61.64       72.82      2.47 o
   6   5  11       74.99       80.40      2.70 o
  -8   6  11        1.83        1.00      1.16 o
  -7   6  11       47.83       56.21      2.23 o
  -6   6  11       28.65       32.70      2.52 o
  -5   6  11      112.52      117.18      3.80 o
  -4   6  11       30.93       32.59      1.53 o
  -3   6  11       16.42       17.33      1.24 o
  -2   6  11       47.24       49.17      2.03 o
  -1   6  11       65.25       64.01      2.05 o
   0   6  11        3.41        1.58      0.70 o
   1   6  11        0.70       -0.37      0.65 o
   2   6  11       29.13       24.43      1.30 o
   3   6  11        4.95        1.93      0.76 o
   4   6  11       13.91       17.97      1.55 o
   5   6  11       35.87       35.30      2.07 o
   6   6  11        2.43        1.76      1.20 o
  -8   7  11        4.00        1.50      1.61 o
  -7   7  11        3.98        5.25      1.38 o
  -6   7  11       78.52       88.13      2.77 o
  -5   7  11        6.86        4.99      1.00 o
  -4   7  11       34.35       35.58      1.71 o
  -3   7  11       50.14       48.20      1.83 o
  -2   7  11        1.53        1.98      0.78 o
  -1   7  11        5.18        3.33      0.84 o
   0   7  11       34.76       32.52      1.45 o
   1   7  11       30.36       29.87      1.39 o
   2   7  11        3.37        4.47      0.83 o
   3   7  11       17.75       19.52      1.36 o
   4   7  11       10.23       15.48      1.73 o
   5   7  11       47.11       54.01      2.40 o
  -7   8  11      103.98      116.83      4.03 o
  -6   8  11        6.85        5.88      1.56 o
  -5   8  11        3.07        3.04      1.10 o
  -4   8  11       48.30       53.42      2.67 o
  -3   8  11       51.39       57.24      2.20 o
  -2   8  11        0.78        1.59      0.85 o
  -1   8  11       93.88       89.18      2.47 o
   0   8  11       18.03       17.50      1.23 o
   1   8  11       63.02       78.35      2.33 o
   2   8  11       38.30       41.17      2.00 o
   3   8  11       17.18       19.54      1.51 o
   4   8  11       41.23       43.10      2.29 o
   5   8  11       19.95       21.40      2.03 o
  -7   9  11        4.11        3.91      1.60 o
  -6   9  11        0.20        0.88      1.29 o
  -5   9  11       16.38       13.65      1.46 o
  -4   9  11        0.22       -0.70      0.85 o
  -3   9  11       19.74       17.90      1.51 o
  -2   9  11        5.09        5.97      1.11 o
  -1   9  11        4.14        2.51      0.94 o
   0   9  11       38.60       43.34      1.81 o
   1   9  11       24.48       25.76      1.66 o
   2   9  11       81.37       94.76      2.92 o
   3   9  11       45.70       55.70      2.37 o
   4   9  11        0.28        1.13      1.15 o
  -6  10  11        3.16        0.49      1.32 o
  -5  10  11       27.78       27.20      1.95 o
  -4  10  11        0.10        0.47      0.95 o
  -3  10  11       76.64       87.10      3.26 o
  -2  10  11       13.50       13.04      1.36 o
  -1  10  11       17.26       15.51      1.44 o
   0  10  11        0.74        0.39      0.91 o
   1  10  11       11.28        4.90      1.12 o
   2  10  11       94.51      101.71      2.97 o
   3  10  11       35.47       45.27      3.30 o
  -5  11  11        0.46        0.23      1.37 o
  -4  11  11        3.92        6.50      1.35 o
  -3  11  11       42.73       41.18      2.21 o
  -2  11  11        6.92        2.29      1.06 o
  -1  11  11        5.20        4.74      1.08 o
   0  11  11       12.74       11.99      1.55 o
   1  11  11        1.03        3.63      1.17 o
   2  11  11       60.52       73.67      3.52 o
  -3  12  11       11.19        8.90      1.50 o
  -2  12  11        0.45       -0.02      1.10 o
  -1  12  11        0.68        0.68      1.25 o
   0  12  11        7.19        7.31      1.59 o
   1  12  11       15.88       18.50      3.13 o
  -8   0  12        0.36       -1.48      1.48 o
  -6   0  12        4.12        5.85      1.54 o
  -4   0  12       40.94       58.15      2.86 o
  -2   0  12       41.89       44.78      2.54 o
   0   0  12        2.57        3.03      1.25 o
   2   0  12      199.60      179.30      3.91 o
   4   0  12       34.52       31.63      2.37 o
   6   0  12        7.65       14.14      1.84 o
  -8   1  12        0.15       -1.02      1.02 o
  -7   1  12        1.02        0.13      0.99 o
  -6   1  12        6.60        4.61      1.06 o
  -5   1  12        4.10        4.41      0.83 o
  -4   1  12        3.66        1.96      0.78 o
  -3   1  12        0.01        0.88      0.76 o
  -2   1  12       12.32       10.60      1.05 o
  -1   1  12       61.35       50.57      1.97 o
   0   1  12        7.88        9.25      0.99 o
   1   1  12        1.63        2.42      0.84 o
   2   1  12        6.11        5.85      0.92 o
   3   1  12       18.61       12.51      1.04 o
   4   1  12        2.25        3.30      0.82 o
   5   1  12       28.30       32.40      1.60 o
   6   1  12        0.14       -0.01      0.92 o
  -8   2  12        1.44        3.01      1.19 o
  -7   2  12        9.75       13.25      1.37 o
  -6   2  12        5.10        2.33      1.01 o
  -5   2  12        8.86       10.25      1.01 o
  -4   2  12       36.17       38.52      2.12 o
  -3   2  12        4.04        6.96      1.03 o
  -2   2  12       42.71       36.95      1.83 o
  -1   2  12        1.58        1.90      0.93 o
   0   2  12       25.97       18.05      1.25 o
   1   2  12        1.42        1.02      0.85 o
   2   2  12        0.17       -0.27      0.76 o
   3   2  12       18.89       16.61      1.21 o
   4   2  12       24.11       22.11      1.31 o
   5   2  12        2.46        1.83      0.87 o
   6   2  12        3.73        3.66      1.03 o
  -8   3  12       15.29       12.83      1.49 o
  -7   3  12        1.49       -0.33      1.00 o
  -6   3  12        7.25        5.81      1.10 o
  -5   3  12       13.70       10.72      1.19 o
  -4   3  12       14.92       17.59      1.28 o
  -3   3  12       11.44       10.55      1.17 o
  -2   3  12       94.81       92.34      2.72 o
  -1   3  12       29.07       24.06      1.44 o
   0   3  12        1.57        1.93      0.88 o
   1   3  12       18.32       22.09      1.55 o
   2   3  12       11.94       11.67      1.15 o
   3   3  12        2.51        2.94      0.89 o
   4   3  12       52.02       46.86      2.32 o
   5   3  12        0.25        0.23      0.89 o
   6   3  12       30.41       36.68      1.91 o
  -8   4  12       36.58       37.73      2.61 o
  -7   4  12        3.91        3.57      1.12 o
  -6   4  12       10.76        9.42      1.22 o
  -5   4  12       11.37        6.29      1.24 o
  -4   4  12        0.16       -0.52      0.79 o
  -3   4  12        0.13        0.25      0.81 o
  -2   4  12       37.29       41.96      1.97 o
  -1   4  12        2.10        2.92      0.84 o
   0   4  12        1.20        1.25      0.83 o
   1   4  12       43.17       46.75      2.45 o
   2   4  12       11.56       10.25      1.50 o
   3   4  12       22.59       21.01      1.58 o
   4   4  12        0.44        0.28      0.85 o
   5   4  12        0.78        0.82      1.07 o
  -8   5  12        4.55        2.34      1.37 o
  -7   5  12        1.08        0.14      1.10 o
  -6   5  12        3.35        3.24      1.07 o
  -5   5  12       32.43       32.21      1.74 o
  -4   5  12       21.39       22.28      1.45 o
  -3   5  12        9.89        6.64      1.06 o
  -2   5  12        5.63        5.53      0.98 o
  -1   5  12       38.73       43.39      1.98 o
   0   5  12       14.85       15.28      1.26 o
   1   5  12       11.65       11.65      1.16 o
   2   5  12       26.54       27.95      1.88 o
   3   5  12        6.96        9.34      1.43 o
   4   5  12       14.48       13.69      1.46 o
   5   5  12       18.50       20.94      2.54 o
  -7   6  12        0.06        1.03      1.39 o
  -6   6  12        1.24       -0.89      1.03 o
  -5   6  12        1.99        2.06      1.05 o
  -4   6  12       30.28       29.94      1.67 o
  -3   6  12        5.38        3.87      0.95 o
  -2   6  12        5.07        3.92      0.92 o
  -1   6  12        1.81        1.36      0.79 o
   0   6  12       19.21       15.17      1.34 o
   1   6  12       23.67       23.12      1.45 o
   2   6  12        9.31       10.00      1.18 o
   3   6  12        0.01        0.64      1.05 o
   4   6  12        4.32        2.26      1.23 o
   5   6  12       40.45       43.75      2.41 o
  -7   7  12        0.21        0.30      1.27 o
  -6   7  12       17.14       18.10      2.03 o
  -5   7  12        7.95        8.66      1.78 o
  -4   7  12       10.47        8.88      1.30 o
  -3   7  12       50.10       59.84      2.43 o
  -2   7  12       12.98       11.13      1.28 o
  -1   7  12       17.71       15.68      1.33 o
   0   7  12        0.66       -0.41      0.89 o
   1   7  12       26.92       29.26      1.56 o
   2   7  12        4.75        8.94      1.18 o
   3   7  12        2.26        4.73      1.44 o
   4   7  12        2.03        3.48      1.44 o
  -6   8  12        0.06        1.98      1.38 o
  -5   8  12        0.04       -1.19      1.24 o
  -4   8  12        3.42        2.54      1.07 o
  -3   8  12        0.12       -0.86      0.86 o
  -2   8  12        2.24        2.34      0.97 o
  -1   8  12       36.95       37.83      1.89 o
   0   8  12       28.81       27.23      1.56 o
   1   8  12        2.97        2.98      0.91 o
   2   8  12       19.49       26.43      1.77 o
   3   8  12        0.55       -0.06      1.12 o
   4   8  12        5.31        5.00      1.49 o
  -5   9  12        0.75        1.08      1.25 o
  -4   9  12        3.86        6.39      1.24 o
  -3   9  12        0.02        0.70      1.01 o
  -2   9  12        0.04       -0.88      0.88 o
  -1   9  12        0.87        0.99      0.96 o
   0   9  12       29.17       35.22      1.78 o
   1   9  12        9.49        7.86      1.28 o
   2   9  12       21.62       34.84      1.99 o
   3   9  12       13.59       15.32      1.59 o
  -4  10  12        1.34        1.60      1.12 o
  -3  10  12        2.69        0.88      1.10 o
  -2  10  12       29.32       30.56      2.63 o
  -1  10  12        2.80       -0.14      1.07 o
   0  10  12        0.00       -1.10      1.10 o
   1  10  12       10.80        9.64      1.40 o
   2  10  12        0.45        2.74      1.15 o
  -2  11  12        1.20       -0.92      1.07 o
  -1  11  12        0.24       -0.13      1.00 o
   0  11  12        1.00       -0.08      1.30 o
  -7   0  13        1.51        2.76      1.69 o
  -5   0  13       22.27       25.96      2.60 o
  -3   0  13       19.48       17.60      1.95 o
  -1   0  13        0.01        1.13      1.28 o
   1   0  13        0.21       -1.07      1.07 o
   3   0  13       92.72       93.57      4.01 o
   5   0  13        0.14        1.67      1.73 o
  -7   1  13       26.54       34.13      2.25 o
  -6   1  13       15.98       14.59      1.68 o
  -5   1  13       59.87       57.06      3.11 o
  -4   1  13        1.30        1.94      0.88 o
  -3   1  13       14.47       13.54      1.29 o
  -2   1  13        0.01        0.45      0.82 o
  -1   1  13       13.74       14.26      1.40 o
   0   1  13        2.71        0.95      0.90 o
   1   1  13       67.25       77.56      2.73 o
   2   1  13        0.23        0.16      0.86 o
   3   1  13       38.25       44.81      1.86 o
   4   1  13        0.77        1.75      0.96 o
   5   1  13       19.56       24.53      1.62 o
  -7   2  13        4.37        2.90      1.23 o
  -6   2  13        1.59        1.64      1.24 o
  -5   2  13        0.14        1.16      1.06 o
  -4   2  13        1.20        1.52      0.95 o
  -3   2  13       15.80       22.00      1.51 o
  -2   2  13        0.11       -0.12      0.88 o
  -1   2  13       89.56       74.95      2.82 o
   0   2  13        1.23        2.04      1.03 o
   1   2  13        4.31        2.64      1.00 o
   2   2  13        0.04       -0.13      0.82 o
   3   2  13        5.59        7.12      1.15 o
   4   2  13       18.83       17.32      1.38 o
   5   2  13       16.26       13.01      1.37 o
  -7   3  13        7.51        5.48      1.35 o
  -6   3  13       19.08       20.04      2.29 o
  -5   3  13        2.16        0.28      1.12 o
  -4   3  13       21.34       26.97      1.80 o
  -3   3  13       20.81       17.80      1.50 o
  -2   3  13       30.68       28.09      1.76 o
  -1   3  13        2.55        2.84      0.99 o
   0   3  13        0.06        0.16      0.95 o
   1   3  13       35.74       34.22      1.89 o
   2   3  13        2.46        2.31      1.00 o
   3   3  13        1.75        1.12      0.94 o
   4   3  13        3.64        5.26      1.08 o
  -7   4  13       11.24       17.84      1.82 o
  -6   4  13        8.18        3.35      1.30 o
  -5   4  13       10.96       12.11      1.59 o
  -4   4  13       26.80       24.04      1.91 o
  -3   4  13        9.04        4.60      1.13 o
  -2   4  13        7.61        6.98      1.58 o
  -1   4  13        0.24       -0.86      0.86 o
   0   4  13        1.05        1.04      0.90 o
   1   4  13       25.82       20.88      1.58 o
   2   4  13        2.87        2.13      0.99 o
   3   4  13        1.64        3.67      1.13 o
   4   4  13        3.56        2.38      1.16 o
  -6   5  13        4.38        7.09      1.38 o
  -5   5  13        0.07        1.90      1.26 o
  -4   5  13       16.16       15.77      1.66 o
  -3   5  13        0.71       -0.04      1.01 o
  -2   5  13        0.01       -0.44      0.91 o
  -1   5  13        0.92        1.52      1.00 o
   0   5  13        6.82        5.72      1.04 o
   1   5  13        0.17        0.20      0.91 o
   2   5  13       11.02        7.51      1.24 o
   3   5  13        7.97        4.52      1.22 o
   4   5  13       12.41       13.60      1.89 o
  -6   6  13       22.42       20.76      2.24 o
  -5   6  13       46.84       53.27      4.37 o
  -4   6  13       47.52       50.17      2.33 o
  -3   6  13       10.69       12.46      1.42 o
  -2   6  13       12.28       13.76      1.43 o
  -1   6  13       51.10       54.28      2.38 o
   0   6  13        6.20        7.26      1.12 o
   1   6  13       28.69       38.38      1.92 o
   2   6  13        1.49       -0.91      0.91 o
   3   6  13        3.35        4.59      1.37 o
  -5   7  13        7.37        7.51      1.68 o
  -4   7  13        4.85        3.31      1.57 o
  -3   7  13        0.97       -0.39      1.10 o
  -2   7  13       15.23       12.96      1.53 o
  -1   7  13        6.45        4.66      1.42 o
   0   7  13       18.24       16.09      1.52 o
   1   7  13        4.91        4.62      1.22 o
   2   7  13        0.87        0.30      1.33 o
   3   7  13       12.97       11.92      1.83 o
  -5   8  13        0.08        0.51      1.70 o
  -4   8  13        0.82        0.67      1.44 o
  -3   8  13        5.35        6.37      1.43 o
  -2   8  13       18.06       22.63      2.01 o
  -1   8  13       16.32       16.13      1.71 o
   0   8  13       22.55       29.79      1.89 o
   1   8  13        2.25        2.38      1.33 o
   2   8  13        1.99        0.41      1.30 o
  -3   9  13        5.39        6.26      1.69 o
  -2   9  13        2.61        0.03      1.35 o
  -1   9  13        8.23       10.77      1.50 o
   0   9  13       11.30        9.01      1.62 o
  -6   0  14       42.16       46.39      5.69 o
  -4   0  14      127.80      136.96      7.38 o
  -2   0  14      135.77      168.22      5.18 o
   0   0  14        4.75        2.72      1.53 o
   2   0  14        0.92        2.11      1.58 o
  -6   1  14       27.49       34.34      2.48 o
  -5   1  14        9.52       10.65      1.62 o
  -4   1  14        0.87        2.39      1.08 o
  -3   1  14        4.73        4.23      1.21 o
  -2   1  14       18.04       25.08      2.48 o
  -1   1  14        0.80        0.77      1.03 o
   0   1  14        0.00       -0.70      0.93 o
   1   1  14        4.86        2.56      1.11 o
   2   1  14        0.03       -0.10      1.05 o
   3   1  14       12.53       13.38      1.59 o
  -6   2  14       38.21       43.63      2.70 o
  -5   2  14        2.87        3.26      1.45 o
  -4   2  14        0.05       -0.94      0.94 o
  -3   2  14        5.76        2.05      1.14 o
  -2   2  14       32.57       32.13      1.95 o
  -1   2  14       91.62      103.58      3.07 o
   0   2  14       47.08       64.11      2.71 o
   1   2  14       28.47       37.60      2.10 o
   2   2  14        0.76       -1.04      1.04 o
   3   2  14        5.10        3.68      1.30 o
  -6   3  14        1.17        1.64      1.47 o
  -5   3  14       13.61       17.72      1.87 o
  -4   3  14        9.96       11.41      1.47 o
  -3   3  14        5.77        6.41      1.27 o
  -2   3  14        0.09       -0.94      0.94 o
  -1   3  14        0.02       -0.97      0.97 o
   0   3  14       11.13        7.10      1.38 o
   1   3  14        6.21        3.95      1.19 o
   2   3  14        6.75        7.12      1.37 o
   3   3  14       31.18       37.89      2.23 o
  -5   4  14       14.49       18.02      2.30 o
  -4   4  14       33.77       36.45      2.18 o
  -3   4  14       38.02       40.96      2.25 o
  -2   4  14       12.62       14.45      1.55 o
  -1   4  14        0.71       -0.16      1.07 o
   0   4  14        3.50        2.59      1.19 o
   1   4  14       32.85       35.43      2.24 o
   2   4  14       26.59       34.55      2.26 o
  -5   5  14       16.62       23.59      2.19 o
  -4   5  14        0.12        1.43      1.20 o
  -3   5  14       19.04       22.50      1.83 o
  -2   5  14        5.10        7.64      1.37 o
  -1   5  14        2.88        0.31      1.07 o
   0   5  14        4.83        3.18      1.22 o
   1   5  14       35.42       45.33      3.02 o
   2   5  14        0.94        1.31      1.09 o
  -4   6  14       47.41       56.50      3.13 o
  -3   6  14        2.07        1.75      1.42 o
  -2   6  14        0.29       -0.69      1.17 o
  -1   6  14        8.47        6.40      1.47 o
   0   6  14        3.15        2.42      1.46 o
   1   6  14        0.95        2.61      1.25 o
  -3   7  14       14.83       17.47      1.87 o
  -2   7  14       20.64       22.27      1.97 o
  -1   7  14        2.52        2.40      1.33 o
   0   7  14       14.59       22.58      1.78 o
  -3   0  15       42.11       45.72      3.40 o
  -1   0  15      153.74      202.85      6.05 o
   1   0  15        1.38        0.54      1.72 o
  -4   1  15        0.09       -1.16      1.16 o
  -3   1  15        1.96        1.79      1.20 o
  -2   1  15       57.65       54.21      2.55 o
  -1   1  15        0.03       -1.09      1.09 o
   0   1  15       24.59       24.46      1.98 o
   1   1  15        0.06        1.01      1.16 o
  -4   2  15        9.99       15.30      1.68 o
  -3   2  15       31.58       34.80      2.24 o
  -2   2  15        8.12        5.44      1.43 o
  -1   2  15        0.22       -1.14      1.14 o
   0   2  15       68.09       85.36      3.21 o
   1   2  15       17.83       20.74      1.87 o
  -3   3  15       26.59       25.08      2.32 o
  -2   3  15        8.42       10.62      1.59 o
  -1   3  15       23.07       29.15      2.13 o
   0   3  15       63.47       69.03      2.92 o
  -2   4  15        1.31        0.07      1.28 o
  -1   4  15        1.43        2.62      1.37 o
 
